# Supplementary material for: High-Quality Genome Assembly of Oleaginous Red Yeast Sporobolomyces roseus CGMCC 2.4355
Source: Genome Biol Evol. 2021 Nov 22;13(12):evab258. doi: 10.1093/gbe/evab258 (PMC8643702; doi:10.1093/gbe/evab258)
Supplement: evab258_Supplementary_Data [file evab258_supplementary_data.zip › Table S1.xlsx]

## Sheet: Sheet1
# BUSCO version is: 3.0.1
# The lineage dataset is: basidiomycota_odb9 (Creation date: 2016-02-13, number of species: 25, number of BUSCOs: 1335)
#
# Busco id	Status	Contig	Start	End	Score	Length
EOG092R000C	Complete	ctg10_pilon	436534	448109	3193	2606
EOG092R000I	Complete	ctg3_pilon	1033661	1045585	3185.7	2486
EOG092R002M	Complete	ctg3_pilon	460107	469248	1721.6	1506
EOG092R002N	Complete	ctg1_pilon	2708933	2716498	1946.3	1437
EOG092R002P	Complete	ctg4_pilon	1713360	1721698	3178.9	1807
EOG092R002R	Complete	ctg3_pilon	1272699	1281748	2476.1	1937
EOG092R0036	Complete	ctg4_pilon	379219	388613	1051.5	1125
EOG092R0037	Complete	ctg3_pilon	1162222	1169904	3346.4	1858
EOG092R003W	Complete	ctg3_pilon	2129531	2141232	1186.6	1412
EOG092R003Y	Complete	ctg3_pilon	1819346	1828774	1532.2	1253
EOG092R004L	Complete	ctg1_pilon	1306954	1314383	3261.7	1835
EOG092R005X	Complete	ctg9_pilon	12253	16685	1409.7	897
EOG092R0065	Complete	ctg1_pilon	2513684	2525411	459.2	383
EOG092R006C	Complete	ctg1_pilon	41699	48969	1948.7	1604
EOG092R007J	Complete	ctg6_pilon	886732	890199	757.9	495
EOG092R0089	Complete	ctg8_pilon	552177	558391	2927.4	1525
EOG092R008D	Complete	ctg7_pilon	204837	215194	576.4	649
EOG092R009A	Complete	ctg2_pilon	1721006	1727947	2236	1344
EOG092R009I	Complete	ctg1_pilon	3409184	3415170	1946.4	1359
EOG092R00AR	Complete	ctg6_pilon	358591	366308	1682.9	1505
EOG092R00BP	Complete	ctg4_pilon	2050495	2057042	1416.8	1105
EOG092R00D3	Complete	ctg1_pilon	3516770	3524030	1437.1	838
EOG092R00DU	Complete	ctg4_pilon	586968	591930	1312	1194
EOG092R00E1	Complete	ctg4_pilon	1011982	1018656	773.9	1061
EOG092R00GS	Complete	ctg4_pilon	945475	950083	677.1	591
EOG092R00H5	Complete	ctg2_pilon	1668241	1673405	1493.2	941
EOG092R00H7	Complete	ctg7_pilon	1127047	1131892	1149.9	756
EOG092R00HC	Complete	ctg2_pilon	668749	674149	1755.1	1160
EOG092R00HK	Complete	ctg1_pilon	2840539	2847794	1115.3	1105
EOG092R00HN	Complete	ctg11_pilon	827599	839401	949.2	906
EOG092R00IN	Complete	ctg11_pilon	36594	45218	1141.4	750
EOG092R00IT	Complete	ctg2_pilon	698894	709256	968.7	670
EOG092R00JG	Complete	ctg2_pilon	2122698	2125880	549.7	408
EOG092R00K3	Complete	ctg3_pilon	1869198	1880575	556.8	762
EOG092R00K7	Complete	ctg1_pilon	4165219	4171462	615.4	671
EOG092R00KS	Complete	ctg2_pilon	1986230	1991073	1661.4	1046
EOG092R00LO	Complete	ctg4_pilon	825411	831956	927	1589
EOG092R00LR	Complete	ctg6_pilon	870801	875247	1781.8	1059
EOG092R00LZ	Complete	ctg4_pilon	792149	798066	1630.3	1017
EOG092R00MF	Complete	ctg11_pilon	442410	449338	938.5	1426
EOG092R00MU	Complete	ctg11_pilon	165512	175277	1206.2	999
EOG092R00N4	Complete	ctg5_pilon	719300	723977	1258.1	974
EOG092R00NJ	Complete	ctg8_pilon	1537053	1541732	2009.7	1035
EOG092R00NQ	Complete	ctg11_pilon	292844	302791	963.7	844
EOG092R00O2	Complete	ctg10_pilon	667494	674441	514.4	461
EOG092R00OU	Complete	ctg8_pilon	1128832	1134042	621.7	644
EOG092R00QB	Complete	ctg3_pilon	910403	917837	1958.2	1044
EOG092R00QP	Complete	ctg6_pilon	1008850	1013924	1530.1	940
EOG092R00QR	Complete	ctg10_pilon	476268	486253	1247.7	831
EOG092R00QT	Complete	ctg9_pilon	1082117	1087115	1363.5	895
EOG092R00RF	Complete	ctg9_pilon	905699	909543	1028.1	598
EOG092R00RR	Complete	ctg10_pilon	659737	664402	466.4	465
EOG092R00TL	Complete	ctg4_pilon	901909	907899	1298.8	1055
EOG092R00TN	Complete	ctg4_pilon	482630	488491	1076	1181
EOG092R00TW	Complete	ctg3_pilon	339193	344652	662.2	877
EOG092R00U5	Complete	ctg1_pilon	1006612	1011263	1814.2	960
EOG092R00UA	Complete	ctg8_pilon	1404711	1413824	815.1	737
EOG092R00UP	Complete	ctg11_pilon	759917	764560	1907.8	1012
EOG092R00V6	Complete	ctg1_pilon	3032009	3036819	1028.3	786
EOG092R00VH	Complete	ctg8_pilon	324793	330531	1393.1	1027
EOG092R00VP	Complete	ctg4_pilon	152492	161698	431.6	720
EOG092R00VV	Complete	ctg5_pilon	1617413	1621093	544.7	801
EOG092R00WG	Complete	ctg4_pilon	1665637	1670553	828.3	770
EOG092R00XS	Complete	ctg9_pilon	1028184	1037148	754.3	813
EOG092R00XY	Complete	ctg6_pilon	1212174	1217520	689.8	681
EOG092R00YY	Complete	ctg8_pilon	581399	585591	1744.2	945
EOG092R00ZY	Complete	ctg2_pilon	4568	8968	908	999
EOG092R0100	Complete	ctg10_pilon	423362	426842	728.4	531
EOG092R0104	Complete	ctg1_pilon	4670550	4681826	841.9	844
EOG092R0112	Complete	ctg3_pilon	1336265	1341069	1578.5	854
EOG092R0115	Complete	ctg7_pilon	178121	183363	962.7	713
EOG092R011X	Complete	ctg1_pilon	1649444	1651892	509.7	373
EOG092R011Y	Complete	ctg6_pilon	1628510	1636319	1247.4	1066
EOG092R0120	Complete	ctg2_pilon	2126362	2136128	1346.5	1651
EOG092R013F	Complete	ctg4_pilon	1765247	1769164	279.2	415
EOG092R013M	Complete	ctg7_pilon	1324489	1355848	1794.5	985
EOG092R0145	Complete	ctg2_pilon	1427546	1431547	581.1	436
EOG092R0149	Complete	ctg8_pilon	447522	451064	376.6	502
EOG092R014B	Fragmented	ctg1_pilon	3384781	3392835	382.5	515
EOG092R014H	Complete	ctg1_pilon	2216028	2220949	1719.8	940
EOG092R014P	Complete	ctg12_pilon	732727	741403	784.3	850
EOG092R015U	Complete	ctg4_pilon	807583	811872	754.7	681
EOG092R016F	Complete	ctg8_pilon	925780	930933	1380.3	1033
EOG092R0171	Complete	ctg11_pilon	783801	787852	1654.3	881
EOG092R0185	Fragmented	ctg8_pilon	1628256	1638046	458.9	682
EOG092R018U	Complete	ctg1_pilon	3191007	3197544	929.8	1015
EOG092R0193	Complete	ctg2_pilon	417222	420083	678.2	559
EOG092R01AJ	Complete	ctg5_pilon	1632242	1635831	1307.7	767
EOG092R01AN	Complete	ctg1_pilon	856839	867559	1115.3	995
EOG092R01B4	Complete	ctg10_pilon	606864	616609	1611.9	877
EOG092R01B7	Complete	ctg2_pilon	986388	995542	1525.3	838
EOG092R01BL	Complete	ctg7_pilon	1493766	1496360	629.9	364
EOG092R01BN	Complete	ctg11_pilon	227938	241200	773.5	598
EOG092R01BO	Complete	ctg2_pilon	629178	633328	937.8	711
EOG092R01C1	Complete	ctg10_pilon	368656	377882	903.4	1020
EOG092R01C6	Complete	ctg1_pilon	894751	902653	680.6	555
EOG092R01DK	Complete	ctg4_pilon	1059162	1061476	276.9	400
EOG092R01DL	Complete	ctg4_pilon	1771300	1779463	541.4	662
EOG092R01DU	Complete	ctg3_pilon	788587	797846	548.3	562
EOG092R01DY	Complete	ctg7_pilon	1090829	1094494	781.1	626
EOG092R01E1	Complete	ctg1_pilon	720749	726602	680.3	558
EOG092R01E2	Complete	ctg6_pilon	1598165	1601127	367	433
EOG092R01EF	Complete	ctg8_pilon	467463	471472	897	657
EOG092R01EV	Complete	ctg1_pilon	1573073	1577945	1565.4	798
EOG092R01F3	Complete	ctg1_pilon	4430332	4438567	1402.2	821
EOG092R01F5	Complete	ctg3_pilon	1311472	1314813	699.1	590
EOG092R01GK	Complete	ctg8_pilon	696367	701803	1359.1	836
EOG092R01GN	Complete	ctg10_pilon	58227	62360	1459.9	833
EOG092R01GW	Complete	ctg7_pilon	436293	449999	716	766
EOG092R01HD	Complete	ctg4_pilon	88375	97578	1104.3	543
EOG092R01J4	Complete	ctg6_pilon	941227	944719	1528.9	857
EOG092R01J5	Complete	ctg7_pilon	752493	756608	324.1	676
EOG092R01JP	Complete	ctg6_pilon	850819	854424	1543.1	854
EOG092R01JW	Complete	ctg5_pilon	1421102	1433313	617.2	660
EOG092R01JZ	Complete	ctg3_pilon	50426	54582	1564.5	913
EOG092R01KC	Complete	ctg1_pilon	3533422	3537246	1365.4	778
EOG092R01KK	Complete	ctg8_pilon	1328407	1340610	1350.2	821
EOG092R01KM	Complete	ctg4_pilon	1867218	1869055	450.4	276
EOG092R01KV	Complete	ctg3_pilon	173079	176593	629.9	554
EOG092R01KY	Missing
EOG092R01L3	Complete	ctg9_pilon	1099490	1109995	738.4	838
EOG092R01M0	Complete	ctg11_pilon	55068	59477	896.4	658
EOG092R01MB	Complete	ctg9_pilon	1011138	1013680	285.7	282
EOG092R01MR	Complete	ctg12_pilon	528328	533174	562.3	526
EOG092R01NO	Complete	ctg3_pilon	1700794	1705677	785.7	678
EOG092R01O5	Missing
EOG092R01PA	Complete	ctg1_pilon	2437073	2440867	394.7	285
EOG092R01Q7	Complete	ctg10_pilon	12910	16299	958.6	736
EOG092R01Q9	Complete	ctg3_pilon	1987548	2000811	316.3	599
EOG092R01QZ	Complete	ctg1_pilon	3311918	3315782	1118.5	790
EOG092R01S5	Complete	ctg8_pilon	406534	411016	570.1	893
EOG092R01S6	Complete	ctg3_pilon	2313957	2317622	383	500
EOG092R01SG	Complete	ctg10_pilon	854644	864340	285.6	508
EOG092R01SR	Complete	ctg11_pilon	499418	508517	937.3	663
EOG092R01SS	Complete	ctg1_pilon	1774593	1783263	1204.3	742
EOG092R01TR	Complete	ctg4_pilon	124367	132300	950.4	601
EOG092R01TX	Complete	ctg5_pilon	934980	939815	957.7	659
EOG092R01UZ	Complete	ctg1_pilon	417370	424166	1567.5	878
EOG092R01WS	Complete	ctg5_pilon	1137906	1141752	1245.9	710
EOG092R01XX	Complete	ctg4_pilon	62484	72022	913.5	759
EOG092R01Y1	Complete	ctg7_pilon	1291199	1299839	630.9	602
EOG092R01YM	Complete	ctg10_pilon	789484	794297	656.4	580
EOG092R01Z4	Complete	ctg3_pilon	164229	170315	493.8	414
EOG092R01ZO	Complete	ctg7_pilon	677528	681774	690	840
EOG092R0207	Complete	ctg5_pilon	1235739	1240515	605.1	642
EOG092R0208	Complete	ctg12_pilon	671185	674783	1456.7	716
EOG092R0219	Complete	ctg2_pilon	747301	750929	1372.4	776
EOG092R022A	Fragmented	ctg2_pilon	891729	898289	352.6	283
EOG092R022P	Complete	ctg11_pilon	367082	370704	1223.3	729
EOG092R0235	Complete	ctg1_pilon	1282980	1286768	986.7	652
EOG092R023T	Complete	ctg3_pilon	643598	647096	451.4	488
EOG092R023Y	Complete	ctg1_pilon	3559275	3564612	1338.5	795
EOG092R027E	Complete	ctg1_pilon	985482	992229	519.2	857
EOG092R027I	Complete	ctg11_pilon	254878	258109	1115.9	782
EOG092R027K	Complete	ctg9_pilon	386741	394672	479.8	504
EOG092R027T	Complete	ctg4_pilon	2038300	2042007	991.1	553
EOG092R0285	Complete	ctg3_pilon	1202605	1206517	1201.9	639
EOG092R028H	Complete	ctg1_pilon	2462214	2464673	946.8	479
EOG092R02AA	Complete	ctg2_pilon	1226314	1230168	1049	711
EOG092R02B6	Complete	ctg5_pilon	1208780	1216851	588	518
EOG092R02BA	Complete	ctg10_pilon	778534	789099	731.2	606
EOG092R02BC	Complete	ctg2_pilon	1361999	1366102	1373.6	834
EOG092R02BV	Complete	ctg7_pilon	903479	908463	588.6	464
EOG092R02BW	Complete	ctg1_pilon	3275749	3280698	725.6	826
EOG092R02D8	Complete	ctg1_pilon	788721	792372	624.8	643
EOG092R02F2	Complete	ctg5_pilon	1337288	1340674	946.9	790
EOG092R02F4	Complete	ctg1_pilon	3829281	3832910	1224.5	756
EOG092R02F8	Complete	ctg12_pilon	587462	592190	619.4	714
EOG092R02G9	Complete	ctg11_pilon	573578	576154	677.5	542
EOG092R02GN	Complete	ctg9_pilon	1039232	1048504	657.7	581
EOG092R02HL	Complete	ctg1_pilon	2568791	2573234	811.2	756
EOG092R02IG	Complete	ctg8_pilon	365403	368087	871.2	579
EOG092R02J2	Complete	ctg3_pilon	1113045	1117706	782.3	491
EOG092R02K0	Complete	ctg4_pilon	1925660	1931558	966	593
EOG092R02K3	Complete	ctg9_pilon	944379	947624	523.3	431
EOG092R02KI	Complete	ctg1_pilon	1816119	1823957	298.5	653
EOG092R02KV	Complete	ctg1_pilon	4015027	4017368	751.7	456
EOG092R02L0	Complete	ctg1_pilon	3529568	3532672	1105.8	636
EOG092R02L7	Complete	ctg2_pilon	685956	695339	581.2	584
EOG092R02LD	Complete	ctg6_pilon	1001324	1007764	354.1	329
EOG092R02LE	Complete	ctg8_pilon	1608672	1611678	581.8	538
EOG092R02LS	Missing
EOG092R02M9	Complete	ctg4_pilon	113991	117583	1061.1	625
EOG092R02MS	Complete	ctg4_pilon	999751	1005069	864.1	556
EOG092R02MZ	Complete	ctg5_pilon	1845676	1851851	528.7	563
EOG092R02N6	Complete	ctg5_pilon	198184	201230	1000.8	552
EOG092R02N8	Complete	ctg7_pilon	982011	984926	494.9	476
EOG092R02NJ	Complete	ctg5_pilon	498291	503343	1106.4	615
EOG092R02NK	Complete	ctg6_pilon	1555035	1558753	389.1	537
EOG092R02O1	Complete	ctg1_pilon	3346387	3349705	1174	697
EOG092R02O2	Complete	ctg9_pilon	255131	258617	1001.8	705
EOG092R02OQ	Complete	ctg7_pilon	543961	548341	465.9	637
EOG092R02P2	Complete	ctg7_pilon	656964	659939	1349.1	682
EOG092R02P9	Complete	ctg1_pilon	853526	856568	1079.2	594
EOG092R02PN	Complete	ctg8_pilon	999550	1002945	1344.6	785
EOG092R02PP	Complete	ctg8_pilon	1519664	1523488	413.4	343
EOG092R02PW	Complete	ctg2_pilon	142020	145004	777.4	610
EOG092R02Q5	Complete	ctg2_pilon	933951	937888	1155.4	664
EOG092R02RH	Complete	ctg4_pilon	1585804	1589110	1138.7	730
EOG092R02RK	Complete	ctg10_pilon	201175	206484	967.2	642
EOG092R02RP	Complete	ctg3_pilon	1684643	1688255	781.1	547
EOG092R02SB	Complete	ctg3_pilon	1547099	1550258	1399.2	682
EOG092R02TD	Complete	ctg2_pilon	1090219	1093604	971.6	604
EOG092R02TP	Complete	ctg5_pilon	1467487	1471561	713.9	566
EOG092R02UM	Complete	ctg1_pilon	4339833	4346980	622.3	521
EOG092R02VE	Complete	ctg4_pilon	1706333	1711995	1588.5	1003
EOG092R02WD	Complete	ctg1_pilon	2345510	2348871	816.5	1068
EOG092R02WG	Complete	ctg1_pilon	3495035	3497783	613.6	529
EOG092R02WV	Complete	ctg2_pilon	1689493	1692905	1071.6	619
EOG092R02XO	Complete	ctg5_pilon	698457	701486	313.4	292
EOG092R02XP	Complete	ctg1_pilon	2536512	2539997	308.9	455
EOG092R02XQ	Complete	ctg2_pilon	582916	587170	1412.1	899
EOG092R02XU	Complete	ctg3_pilon	1169989	1175428	765.4	633
EOG092R02Y3	Complete	ctg1_pilon	3668053	3672635	511	547
EOG092R02YD	Complete	ctg5_pilon	1028462	1031419	513.4	549
EOG092R030R	Complete	ctg9_pilon	399531	403447	870.8	562
EOG092R032U	Complete	ctg10_pilon	358109	360927	1248.2	708
EOG092R033G	Complete	ctg10_pilon	335482	347637	766	465
EOG092R033S	Duplicated	ctg12_pilon	319629	323380	572.5	561
EOG092R033S	Duplicated	ctg12_pilon	323721	327817	653.2	530
EOG092R0362	Complete	ctg6_pilon	815278	818004	1060.4	606
EOG092R037C	Complete	ctg6_pilon	756403	768253	756.7	625
EOG092R037Z	Complete	ctg3_pilon	1760243	1767084	606.6	511
EOG092R0383	Complete	ctg5_pilon	1664723	1673409	393.4	527
EOG092R038J	Complete	ctg1_pilon	980732	985964	618	430
EOG092R038Z	Complete	ctg1_pilon	1197813	1200732	1023.6	658
EOG092R0390	Complete	ctg12_pilon	714284	718257	525.1	440
EOG092R0393	Complete	ctg10_pilon	293127	296688	475.9	360
EOG092R039K	Complete	ctg1_pilon	4717060	4726767	799.2	715
EOG092R039Q	Complete	ctg6_pilon	709711	712716	731.9	362
EOG092R039V	Complete	ctg4_pilon	1972293	1974385	570.6	426
EOG092R03AF	Complete	ctg7_pilon	598947	602492	1114	657
EOG092R03AG	Complete	ctg2_pilon	632545	636417	738	615
EOG092R03AL	Complete	ctg7_pilon	54072	64246	1106.4	586
EOG092R03AM	Complete	ctg3_pilon	1324000	1328056	947.6	578
EOG092R03BY	Complete	ctg11_pilon	616868	621675	712.8	618
EOG092R03CC	Complete	ctg3_pilon	1215162	1218956	747.8	677
EOG092R03CM	Complete	ctg5_pilon	620453	623281	301	287
EOG092R03CW	Complete	ctg7_pilon	555022	558431	953	597
EOG092R03CY	Complete	ctg8_pilon	1055569	1056792	322.2	186
EOG092R03DJ	Complete	ctg9_pilon	248413	252476	1243.3	733
EOG092R03DL	Complete	ctg8_pilon	1387542	1390389	431.3	267
EOG092R03DO	Complete	ctg2_pilon	435186	437223	626.1	354
EOG092R03DS	Complete	ctg11_pilon	558878	562040	632.1	641
EOG092R03EK	Complete	ctg2_pilon	1113994	1124452	340.7	331
EOG092R03F0	Complete	ctg1_pilon	2859601	2862590	854.5	627
EOG092R03FK	Complete	ctg2_pilon	1981259	1985517	827.3	520
EOG092R03GK	Complete	ctg3_pilon	1766186	1770330	829.6	615
EOG092R03GX	Complete	ctg2_pilon	1737266	1740322	445.6	318
EOG092R03HT	Complete	ctg4_pilon	2032094	2035241	1143.9	618
EOG092R03IM	Complete	ctg4_pilon	1284974	1287640	465.8	463
EOG092R03JE	Complete	ctg8_pilon	1618481	1621267	572.4	413
EOG092R03JI	Complete	ctg8_pilon	1573842	1576936	453.5	532
EOG092R03JU	Complete	ctg1_pilon	1890979	1893661	538.2	553
EOG092R03K4	Complete	ctg6_pilon	451334	456095	884.1	719
EOG092R03LA	Complete	ctg1_pilon	1824279	1826840	631.1	451
EOG092R03LT	Complete	ctg1_pilon	378172	381175	1240.5	652
EOG092R03M8	Complete	ctg4_pilon	2112749	2115888	496	373
EOG092R03MM	Complete	ctg10_pilon	738990	742394	681.2	646
EOG092R03MU	Complete	ctg1_pilon	4656408	4658163	487.6	297
EOG092R03N3	Complete	ctg8_pilon	1381953	1384844	301.3	393
EOG092R03NF	Complete	ctg2_pilon	1163047	1166783	971.2	716
EOG092R03NH	Complete	ctg6_pilon	18766	21590	1101.8	577
EOG092R03O3	Complete	ctg12_pilon	93566	99853	387.8	255
EOG092R03OF	Complete	ctg7_pilon	1009696	1013090	1185.8	627
EOG092R03P3	Missing
EOG092R03PP	Complete	ctg5_pilon	1704574	1707255	813	509
EOG092R03QD	Complete	ctg8_pilon	1047897	1053726	1005.3	606
EOG092R03R2	Complete	ctg5_pilon	550380	552721	459.6	283
EOG092R03S0	Complete	ctg1_pilon	4211454	4214213	929.3	575
EOG092R03S3	Complete	ctg12_pilon	360484	363958	943.5	554
EOG092R03S5	Complete	ctg1_pilon	2489447	2496050	342.8	281
EOG092R03S6	Complete	ctg6_pilon	965897	967544	360.5	288
EOG092R03ST	Complete	ctg8_pilon	989820	992883	767.6	664
EOG092R03U6	Complete	ctg1_pilon	744728	747567	846.5	560
EOG092R03VI	Complete	ctg1_pilon	2397551	2404072	815.8	549
EOG092R03VP	Complete	ctg8_pilon	835208	838194	692.2	515
EOG092R03WR	Complete	ctg3_pilon	2021717	2028423	509.4	614
EOG092R03XA	Complete	ctg1_pilon	2973464	2976813	831.7	628
EOG092R03XN	Complete	ctg3_pilon	1538548	1541651	295.4	435
EOG092R03XU	Complete	ctg6_pilon	85734	87737	415.4	310
EOG092R03ZJ	Complete	ctg8_pilon	1144683	1147703	885.4	775
EOG092R040D	Complete	ctg10_pilon	885936	890558	251.1	334
EOG092R040T	Complete	ctg4_pilon	913574	919919	333	365
EOG092R0414	Complete	ctg3_pilon	267962	272011	631.6	581
EOG092R041D	Duplicated	ctg1_pilon	2585034	2589725	424.4	516
EOG092R041D	Duplicated	ctg1_pilon	2595593	2598809	427.6	516
EOG092R041W	Complete	ctg6_pilon	1304148	1307228	1055.9	595
EOG092R041Z	Complete	ctg1_pilon	3966165	3973294	262	536
EOG092R042D	Complete	ctg1_pilon	3995350	4000066	924.3	538
EOG092R042R	Complete	ctg1_pilon	4397335	4400039	780.3	507
EOG092R0435	Complete	ctg1_pilon	3991846	3995026	412.6	565
EOG092R043H	Complete	ctg3_pilon	1398278	1401323	775.3	460
EOG092R044E	Complete	ctg9_pilon	621722	624883	1029.4	547
EOG092R044P	Complete	ctg3_pilon	577418	587066	302.6	531
EOG092R0453	Complete	ctg7_pilon	1427206	1430117	869.5	527
EOG092R045F	Complete	ctg3_pilon	719845	728539	886.4	728
EOG092R0463	Complete	ctg3_pilon	45511	48606	923.8	515
EOG092R046E	Complete	ctg9_pilon	1135685	1138541	466.9	340
EOG092R046U	Complete	ctg6_pilon	720496	728836	219.3	300
EOG092R0470	Missing
EOG092R047C	Missing
EOG092R047O	Complete	ctg6_pilon	1525971	1529141	440.9	472
EOG092R047R	Complete	ctg8_pilon	1105593	1112943	1243.4	1171
EOG092R047X	Complete	ctg8_pilon	429354	435899	524.4	441
EOG092R04AM	Complete	ctg7_pilon	589844	591989	398.1	278
EOG092R04B7	Complete	ctg4_pilon	1511253	1519789	467.8	418
EOG092R04C9	Complete	ctg7_pilon	672904	675304	1117.1	583
EOG092R04D6	Complete	ctg2_pilon	1105479	1108766	564.5	426
EOG092R04D7	Complete	ctg7_pilon	426867	428518	437.9	317
EOG092R04DC	Complete	ctg1_pilon	2649199	2655129	393.6	324
EOG092R04E5	Complete	ctg7_pilon	1341255	1344817	999.6	607
EOG092R04EG	Complete	ctg10_pilon	742498	745687	882.2	664
EOG092R04EN	Complete	ctg1_pilon	3210768	3213779	709.3	471
EOG092R04F0	Complete	ctg6_pilon	465639	468198	999.8	576
EOG092R04F8	Complete	ctg4_pilon	1274661	1277624	887.3	575
EOG092R04FD	Complete	ctg7_pilon	788494	791319	1186.7	632
EOG092R04G8	Complete	ctg1_pilon	2643978	2646983	597.7	535
EOG092R04HK	Complete	ctg10_pilon	898031	902176	1204.9	804
EOG092R04IN	Complete	ctg1_pilon	655186	657366	468.1	419
EOG092R04JP	Complete	ctg4_pilon	1894499	1896963	547.4	472
EOG092R04KO	Complete	ctg4_pilon	412882	416467	1152.5	614
EOG092R04KV	Complete	ctg12_pilon	335659	339250	232.1	181
EOG092R04LA	Complete	ctg4_pilon	203539	205503	662	533
EOG092R04M7	Missing
EOG092R04MI	Complete	ctg3_pilon	528979	535107	775.5	609
EOG092R04N3	Complete	ctg5_pilon	375137	377944	766	538
EOG092R04NK	Complete	ctg7_pilon	172758	174689	270.7	210
EOG092R04OV	Complete	ctg9_pilon	795367	797681	717.4	384
EOG092R04P0	Complete	ctg8_pilon	1439621	1444428	1836.6	1279
EOG092R04P4	Missing
EOG092R04PE	Complete	ctg8_pilon	1585802	1588690	732.2	502
EOG092R04PJ	Complete	ctg6_pilon	1606905	1610173	908.2	506
EOG092R04PO	Complete	ctg2_pilon	2270747	2279582	498.9	562
EOG092R04PS	Complete	ctg3_pilon	1785256	1791950	1228.1	653
EOG092R04QM	Complete	ctg1_pilon	813331	815967	485.6	318
EOG092R04RH	Complete	ctg10_pilon	987429	990611	451.9	348
EOG092R04RX	Complete	ctg2_pilon	756236	758633	626.1	460
EOG092R04SD	Complete	ctg1_pilon	4059402	4061953	363.1	423
EOG092R04SM	Complete	ctg11_pilon	876269	883028	233.2	200
EOG092R04SS	Complete	ctg6_pilon	835315	838084	1070	515
EOG092R04VB	Complete	ctg5_pilon	435604	437493	412.2	253
EOG092R04W3	Complete	ctg8_pilon	1465545	1468050	770.7	500
EOG092R04WN	Complete	ctg1_pilon	4292607	4295874	833.6	668
EOG092R04WO	Complete	ctg3_pilon	933195	940778	740.9	736
EOG092R04X2	Complete	ctg5_pilon	799518	801943	998.7	581
EOG092R04X7	Complete	ctg5_pilon	751477	753919	1071.3	604
EOG092R04Y3	Complete	ctg6_pilon	1269955	1272338	814.7	399
EOG092R04Y7	Complete	ctg8_pilon	751509	753920	521.5	273
EOG092R050B	Complete	ctg9_pilon	817853	820613	376.9	290
EOG092R050F	Complete	ctg2_pilon	1059014	1061485	623.9	407
EOG092R0510	Complete	ctg1_pilon	1519831	1531502	608.7	517
EOG092R051T	Missing
EOG092R051W	Complete	ctg4_pilon	285381	288928	575.7	402
EOG092R0524	Complete	ctg3_pilon	1265724	1268121	860	517
EOG092R052F	Complete	ctg2_pilon	534733	538034	470.3	311
EOG092R052Q	Complete	ctg1_pilon	3487736	3490586	969.9	554
EOG092R053O	Complete	ctg3_pilon	1211564	1215034	405	403
EOG092R054E	Complete	ctg5_pilon	1146874	1149778	1008.4	562
EOG092R054L	Complete	ctg4_pilon	1698775	1702023	361.6	456
EOG092R054Y	Complete	ctg8_pilon	617939	621626	534.3	517
EOG092R056Q	Complete	ctg11_pilon	551713	553794	444.5	319
EOG092R056X	Complete	ctg4_pilon	1456844	1459196	821.8	486
EOG092R0570	Complete	ctg6_pilon	1434121	1436908	732.5	398
EOG092R057B	Complete	ctg1_pilon	4171765	4174143	209.5	209
EOG092R057L	Complete	ctg2_pilon	985587	988489	247.5	348
EOG092R058I	Complete	ctg6_pilon	1372431	1376354	752.1	659
EOG092R0590	Complete	ctg11_pilon	250722	253426	853.8	446
EOG092R059D	Complete	ctg9_pilon	763957	771835	316.8	311
EOG092R059S	Complete	ctg2_pilon	47119	53415	566.8	520
EOG092R05AD	Complete	ctg6_pilon	1576990	1578722	402.4	299
EOG092R05BI	Complete	ctg6_pilon	950831	962513	831.9	445
EOG092R05BW	Complete	ctg5_pilon	364051	370899	471.7	380
EOG092R05DL	Complete	ctg3_pilon	1420296	1422756	1127.7	564
EOG092R05E8	Complete	ctg4_pilon	1916573	1921566	267.7	382
EOG092R05EA	Complete	ctg6_pilon	1609599	1612791	351.9	320
EOG092R05EM	Complete	ctg6_pilon	1564402	1567847	1092	689
EOG092R05EY	Complete	ctg1_pilon	3220716	3223729	595.6	350
EOG092R05FD	Complete	ctg1_pilon	1013414	1015777	886.8	508
EOG092R05FZ	Complete	ctg4_pilon	836144	838080	283.7	251
EOG092R05HF	Complete	ctg6_pilon	1442322	1444694	975.3	467
EOG092R05J5	Complete	ctg10_pilon	707177	709431	792	476
EOG092R05ND	Complete	ctg9_pilon	320248	323637	220.2	275
EOG092R05PY	Complete	ctg7_pilon	230308	232947	591.1	470
EOG092R05R4	Complete	ctg2_pilon	1829351	1831684	825.5	485
EOG092R05SX	Fragmented	ctg12_pilon	659661	672444	401.2	338
EOG092R05SZ	Complete	ctg1_pilon	1915285	1918823	993.3	571
EOG092R05TB	Complete	ctg6_pilon	1069659	1076703	559	363
EOG092R05TX	Complete	ctg5_pilon	1014771	1016920	784.9	476
EOG092R05V7	Complete	ctg2_pilon	2111782	2115939	631	432
EOG092R05VL	Complete	ctg7_pilon	1110274	1112964	1144.3	600
EOG092R05VY	Complete	ctg3_pilon	1316738	1318897	844.7	502
EOG092R05WP	Complete	ctg9_pilon	356573	359066	680.5	399
EOG092R05YF	Complete	ctg11_pilon	566714	570154	659.1	467
EOG092R05ZC	Complete	ctg10_pilon	427977	430430	627.7	426
EOG092R061J	Complete	ctg4_pilon	210241	212231	605.9	458
EOG092R061N	Complete	ctg1_pilon	1938151	1943228	398.3	493
EOG092R0633	Complete	ctg3_pilon	536459	539879	360	452
EOG092R0637	Complete	ctg1_pilon	3909355	3912278	946.2	489
EOG092R063F	Complete	ctg1_pilon	2815737	2818330	337.6	837
EOG092R063X	Complete	ctg8_pilon	1063819	1066178	682	493
EOG092R0645	Complete	ctg1_pilon	4586564	4589104	904.4	501
EOG092R066G	Complete	ctg4_pilon	193497	195820	755.6	460
EOG092R067Q	Complete	ctg1_pilon	689541	693203	438.8	466
EOG092R0685	Complete	ctg10_pilon	945631	948059	871	486
EOG092R068U	Complete	ctg1_pilon	1333951	1335967	705.2	452
EOG092R069Y	Complete	ctg1_pilon	4451049	4452959	485.1	296
EOG092R06B7	Complete	ctg2_pilon	769790	773621	215.9	247
EOG092R06BC	Complete	ctg9_pilon	853909	856170	426.3	401
EOG092R06DT	Complete	ctg10_pilon	300269	302242	488.2	344
EOG092R06EH	Complete	ctg10_pilon	756251	757336	145.4	152
EOG092R06ER	Complete	ctg3_pilon	668538	670912	422.7	311
EOG092R06EZ	Complete	ctg1_pilon	3647320	3650004	461.1	375
EOG092R06FZ	Complete	ctg2_pilon	1516574	1517756	453.6	255
EOG092R06HA	Complete	ctg3_pilon	682175	688907	428.2	397
EOG092R06IK	Complete	ctg5_pilon	319435	321747	890.9	433
EOG092R06J6	Complete	ctg3_pilon	2295296	2297863	645.4	466
EOG092R06JB	Complete	ctg10_pilon	1013257	1015415	282.3	245
EOG092R06K7	Missing
EOG092R06KY	Complete	ctg3_pilon	1691176	1693272	314.6	361
EOG092R06LD	Complete	ctg1_pilon	2679443	2681514	670.3	430
EOG092R06LI	Complete	ctg1_pilon	2967022	2973101	274.7	332
EOG092R06NL	Complete	ctg1_pilon	4494387	4496960	661.9	442
EOG092R06P4	Complete	ctg8_pilon	735425	738211	327.8	357
EOG092R06RU	Missing
EOG092R06S0	Complete	ctg2_pilon	1158356	1161055	392.5	291
EOG092R06SP	Complete	ctg5_pilon	1471955	1473996	510.7	349
EOG092R06TP	Complete	ctg1_pilon	3571821	3574082	902.7	495
EOG092R06U0	Complete	ctg6_pilon	1108026	1110198	416.9	373
EOG092R06V0	Complete	ctg3_pilon	453054	455140	924.9	567
EOG092R06VC	Complete	ctg1_pilon	219176	221384	728	441
EOG092R06VN	Complete	ctg9_pilon	545988	548305	499.2	388
EOG092R06VY	Complete	ctg4_pilon	1469000	1472410	618.4	676
EOG092R06X8	Complete	ctg3_pilon	115693	117762	437.6	360
EOG092R06XC	Complete	ctg7_pilon	574043	576370	605.1	459
EOG092R06XU	Complete	ctg6_pilon	1080718	1083515	172.3	187
EOG092R06XW	Complete	ctg6_pilon	1099441	1102316	210.4	321
EOG092R06ZW	Complete	ctg3_pilon	1622980	1625901	655.7	382
EOG092R070F	Complete	ctg2_pilon	274188	276310	941.6	501
EOG092R0717	Complete	ctg10_pilon	2574	7832	501.8	418
EOG092R0720	Complete	ctg5_pilon	1320731	1322711	728.9	370
EOG092R072B	Complete	ctg1_pilon	874817	877081	884.7	480
EOG092R072K	Complete	ctg3_pilon	1846071	1848031	544.4	406
EOG092R072T	Complete	ctg4_pilon	1227983	1231069	438.9	400
EOG092R073C	Complete	ctg4_pilon	936745	939865	626.1	431
EOG092R074J	Complete	ctg6_pilon	1625855	1628413	560.5	402
EOG092R0764	Complete	ctg1_pilon	4693844	4702909	487.8	386
EOG092R076W	Complete	ctg1_pilon	3148919	3151595	931.5	530
EOG092R0773	Complete	ctg12_pilon	234716	237309	922.2	446
EOG092R077C	Complete	ctg10_pilon	633318	636397	324.7	266
EOG092R077Q	Complete	ctg2_pilon	753250	755956	971.1	527
EOG092R0785	Complete	ctg2_pilon	1174336	1180314	344.3	304
EOG092R078B	Complete	ctg1_pilon	2338961	2341627	649.2	476
EOG092R079G	Complete	ctg9_pilon	743129	745441	411.6	523
EOG092R07A5	Complete	ctg2_pilon	1051202	1058507	259.9	371
EOG092R07AD	Complete	ctg4_pilon	1118065	1120411	689.5	509
EOG092R07BH	Complete	ctg6_pilon	498481	500950	258.5	420
EOG092R07BO	Complete	ctg9_pilon	582250	584206	548.6	388
EOG092R07CR	Complete	ctg6_pilon	1262181	1264173	552.2	314
EOG092R07DK	Complete	ctg1_pilon	1484807	1487204	434.3	488
EOG092R07DL	Complete	ctg5_pilon	1129304	1132115	265.7	300
EOG092R07DQ	Complete	ctg3_pilon	953568	962094	717.4	414
EOG092R07EZ	Complete	ctg5_pilon	1043008	1045915	434.2	370
EOG092R07G0	Missing
EOG092R07GB	Complete	ctg5_pilon	630399	632414	607.5	416
EOG092R07GM	Complete	ctg12_pilon	294196	296987	581.5	431
EOG092R07GO	Complete	ctg1_pilon	2121552	2124476	335.6	361
EOG092R07H5	Complete	ctg2_pilon	621115	625336	745.2	460
EOG092R07HE	Complete	ctg2_pilon	945068	947290	114.4	207
EOG092R07HG	Complete	ctg10_pilon	643955	651384	415.3	418
EOG092R07HN	Complete	ctg6_pilon	664651	667045	587.3	408
EOG092R07JN	Complete	ctg7_pilon	310373	312803	873.2	430
EOG092R07K7	Complete	ctg2_pilon	1234388	1236496	605.8	419
EOG092R07LS	Complete	ctg4_pilon	1206387	1209518	381.2	309
EOG092R07LZ	Complete	ctg9_pilon	757063	760589	884.8	565
EOG092R07MT	Fragmented	ctg4_pilon	636723	644563	891.7	554
EOG092R07NX	Complete	ctg6_pilon	1640919	1642308	658.4	362
EOG092R07OK	Complete	ctg1_pilon	2374422	2376877	663.6	502
EOG092R07R7	Complete	ctg1_pilon	3721700	3724006	864.7	447
EOG092R07T1	Complete	ctg6_pilon	1226963	1229198	623.4	386
EOG092R07TL	Complete	ctg1_pilon	3642847	3647119	349.8	646
EOG092R07UH	Complete	ctg9_pilon	29707	32013	846.6	480
EOG092R07UL	Complete	ctg3_pilon	990473	995428	707.1	685
EOG092R07XL	Complete	ctg7_pilon	685167	687159	327.2	287
EOG092R080H	Complete	ctg1_pilon	4026271	4028104	530.5	332
EOG092R082W	Complete	ctg1_pilon	2751421	2753979	418.5	465
EOG092R0848	Complete	ctg2_pilon	2067599	2070017	896.6	485
EOG092R0849	Complete	ctg7_pilon	369614	372001	409.2	372
EOG092R084Q	Complete	ctg10_pilon	451009	453548	478.9	336
EOG092R086A	Complete	ctg5_pilon	1490896	1492990	691.9	431
EOG092R087T	Complete	ctg5_pilon	114561	121867	474.1	454
EOG092R0881	Complete	ctg5_pilon	1550656	1558818	343.6	514
EOG092R088P	Complete	ctg8_pilon	39113	46828	900.9	476
EOG092R089P	Complete	ctg6_pilon	769272	772855	914.3	441
EOG092R089T	Complete	ctg7_pilon	1237589	1244835	335.6	291
EOG092R08AY	Complete	ctg4_pilon	988532	990605	501.5	307
EOG092R08BA	Complete	ctg3_pilon	2025780	2028423	641.5	549
EOG092R08BI	Complete	ctg10_pilon	1036791	1038693	509	430
EOG092R08BZ	Complete	ctg10_pilon	152157	154461	808.2	413
EOG092R08CA	Complete	ctg2_pilon	21966	24150	319.2	372
EOG092R08CQ	Complete	ctg6_pilon	1074470	1078565	221.1	465
EOG092R08EZ	Complete	ctg4_pilon	1730894	1735551	561.3	549
EOG092R08FD	Complete	ctg8_pilon	1660347	1662961	879.4	416
EOG092R08FP	Complete	ctg8_pilon	631090	633021	839.2	428
EOG092R08H1	Complete	ctg6_pilon	1349952	1351756	649.7	379
EOG092R08HB	Complete	ctg5_pilon	1773634	1776435	259.5	481
EOG092R08HQ	Complete	ctg3_pilon	293383	295192	553.3	336
EOG092R08I4	Complete	ctg2_pilon	1930804	1933940	160.3	226
EOG092R08IB	Complete	ctg8_pilon	306980	314072	442.7	373
EOG092R08J0	Complete	ctg1_pilon	4020370	4022708	660.7	424
EOG092R08JB	Complete	ctg1_pilon	2554720	2558017	802	490
EOG092R08JQ	Missing
EOG092R08K4	Complete	ctg6_pilon	1446032	1448117	775.9	381
EOG092R08KJ	Complete	ctg9_pilon	917017	919481	162.4	247
EOG092R08L3	Complete	ctg6_pilon	167539	169932	613.6	456
EOG092R08LW	Complete	ctg8_pilon	1228213	1230581	236.1	360
EOG092R08N0	Complete	ctg2_pilon	1141006	1144265	405.9	341
EOG092R08N3	Complete	ctg3_pilon	1292392	1294102	543.6	315
EOG092R08N8	Complete	ctg1_pilon	1943601	1945472	496.5	426
EOG092R08NE	Complete	ctg10_pilon	1002069	1004474	813.4	446
EOG092R08ON	Complete	ctg5_pilon	1598002	1600639	744.5	502
EOG092R08OZ	Complete	ctg2_pilon	1887821	1890097	633	360
EOG092R08P1	Complete	ctg4_pilon	1149490	1151295	551.9	349
EOG092R08PM	Complete	ctg2_pilon	556770	561321	930.2	715
EOG092R08Q9	Missing
EOG092R08QO	Complete	ctg11_pilon	175564	178559	706.5	413
EOG092R08RN	Complete	ctg2_pilon	2217697	2219652	622.7	374
EOG092R08RP	Complete	ctg4_pilon	1175636	1177172	489.8	332
EOG092R08RY	Complete	ctg9_pilon	643453	645374	419.3	340
EOG092R08SB	Complete	ctg6_pilon	487324	489271	611.5	402
EOG092R08SI	Complete	ctg10_pilon	859677	861095	386	317
EOG092R08U6	Complete	ctg11_pilon	358259	360172	290.6	345
EOG092R08UF	Complete	ctg1_pilon	1114271	1115909	544.2	346
EOG092R08US	Complete	ctg2_pilon	2158587	2160798	201.2	269
EOG092R08W1	Complete	ctg10_pilon	835786	845809	218.7	214
EOG092R08W6	Complete	ctg1_pilon	4343290	4349857	498.7	384
EOG092R08XM	Complete	ctg9_pilon	678146	682017	550.1	312
EOG092R08Y4	Complete	ctg10_pilon	148960	151610	506.1	278
EOG092R08Y6	Complete	ctg3_pilon	618819	621962	594.7	439
EOG092R08YA	Complete	ctg4_pilon	1422331	1424849	537.3	351
EOG092R08YU	Complete	ctg3_pilon	1875886	1879449	270.3	332
EOG092R08YZ	Complete	ctg8_pilon	70841	73067	880.4	480
EOG092R090E	Complete	ctg4_pilon	1753067	1754949	462.3	422
EOG092R090P	Complete	ctg3_pilon	214789	226177	504.8	294
EOG092R0914	Complete	ctg6_pilon	861882	864092	756.2	351
EOG092R0915	Complete	ctg1_pilon	1992815	1994537	511.8	301
EOG092R091P	Complete	ctg8_pilon	86701	88786	505.7	372
EOG092R091V	Complete	ctg4_pilon	1327681	1329595	455.4	354
EOG092R092A	Complete	ctg1_pilon	1472096	1475373	996.4	565
EOG092R092H	Complete	ctg1_pilon	1874926	1877486	822.3	447
EOG092R092K	Complete	ctg6_pilon	803492	807987	817.4	484
EOG092R0931	Complete	ctg1_pilon	4251976	4253593	631.6	344
EOG092R094V	Complete	ctg7_pilon	506826	509148	741	372
EOG092R095W	Complete	ctg3_pilon	532303	534062	492.3	350
EOG092R096K	Complete	ctg3_pilon	555565	557636	388.3	334
EOG092R097B	Complete	ctg8_pilon	777908	779571	558.4	366
EOG092R097C	Complete	ctg1_pilon	538463	541707	774.1	533
EOG092R097H	Complete	ctg3_pilon	2322700	2325065	670.9	333
EOG092R097X	Complete	ctg10_pilon	674571	676354	478.1	381
EOG092R0987	Complete	ctg6_pilon	1166746	1168286	536.3	339
EOG092R098G	Complete	ctg5_pilon	1439607	1441446	459.2	438
EOG092R099Y	Complete	ctg7_pilon	558596	560603	615.2	381
EOG092R09BB	Complete	ctg7_pilon	1496779	1498768	244.1	313
EOG092R09CF	Complete	ctg7_pilon	941266	943702	837.4	561
EOG092R09CZ	Complete	ctg1_pilon	3686835	3688811	693.5	410
EOG092R09DU	Complete	ctg1_pilon	1322978	1325016	453.2	368
EOG092R09EI	Complete	ctg7_pilon	508932	512067	430.1	433
EOG092R09FU	Complete	ctg1_pilon	799493	801133	285	239
EOG092R09G0	Complete	ctg3_pilon	75155	77037	837.6	397
EOG092R09G6	Missing
EOG092R09HC	Complete	ctg3_pilon	1404651	1406734	622.3	366
EOG092R09IK	Complete	ctg11_pilon	814891	816842	283.2	250
EOG092R09IO	Complete	ctg8_pilon	385910	388205	574.5	377
EOG092R09JK	Complete	ctg3_pilon	1929871	1937907	853.3	536
EOG092R09LN	Complete	ctg2_pilon	773841	776074	754.8	397
EOG092R09M5	Complete	ctg1_pilon	1457549	1459784	681.5	402
EOG092R09N7	Complete	ctg5_pilon	1612365	1616503	484	380
EOG092R09NL	Complete	ctg4_pilon	1178041	1181824	495.1	426
EOG092R09O0	Complete	ctg11_pilon	257550	260683	271.9	345
EOG092R09OO	Complete	ctg1_pilon	1831397	1833885	694.7	360
EOG092R09OV	Complete	ctg9_pilon	298622	305419	456.7	348
EOG092R09R0	Complete	ctg2_pilon	445016	447136	782.1	372
EOG092R09RJ	Complete	ctg6_pilon	518864	521493	713.2	528
EOG092R09RX	Complete	ctg3_pilon	202721	205683	429.1	418
EOG092R09T5	Complete	ctg8_pilon	68735	70517	736	398
EOG092R09T7	Complete	ctg9_pilon	317229	319510	402.7	284
EOG092R09UB	Complete	ctg9_pilon	968647	970864	509.6	428
EOG092R09VI	Complete	ctg7_pilon	1139125	1141469	457.6	332
EOG092R09W3	Complete	ctg1_pilon	937063	939134	752.2	380
EOG092R09Z0	Fragmented	ctg1_pilon	2967022	2978044	846	410
EOG092R0A0X	Fragmented	ctg6_pilon	262041	268496	758.6	352
EOG092R0A4R	Complete	ctg2_pilon	284956	286825	407.6	337
EOG092R0A5W	Complete	ctg3_pilon	444445	456767	646.3	501
EOG092R0A63	Complete	ctg1_pilon	1704566	1706656	311.8	319
EOG092R0A6R	Complete	ctg6_pilon	846647	848411	373.4	304
EOG092R0A87	Complete	ctg7_pilon	287551	294507	667.1	379
EOG092R0A9D	Complete	ctg1_pilon	1219031	1221122	764.7	397
EOG092R0AA1	Complete	ctg7_pilon	905715	916691	269.3	308
EOG092R0AAR	Complete	ctg2_pilon	1280668	1290060	413.6	435
EOG092R0ABG	Complete	ctg2_pilon	1232162	1234042	769.9	435
EOG092R0ABW	Complete	ctg3_pilon	996167	997930	533.2	374
EOG092R0AC7	Complete	ctg6_pilon	1301545	1303700	886.9	474
EOG092R0AC9	Complete	ctg9_pilon	667776	670183	856.9	461
EOG092R0ACQ	Complete	ctg1_pilon	456178	461379	624.7	593
EOG092R0ADC	Complete	ctg2_pilon	1728259	1730301	800.4	499
EOG092R0ADS	Complete	ctg4_pilon	14600	17849	747.7	368
EOG092R0AEU	Complete	ctg1_pilon	2924134	2927826	660.8	439
EOG092R0AF1	Complete	ctg12_pilon	349057	350706	357	282
EOG092R0AG4	Complete	ctg1_pilon	1263711	1270990	603.6	335
EOG092R0AGC	Complete	ctg1_pilon	2082567	2084630	434.9	352
EOG092R0AH1	Complete	ctg7_pilon	830159	832026	489.4	321
EOG092R0AIC	Complete	ctg2_pilon	453581	456556	337.9	251
EOG092R0AJO	Fragmented	ctg6_pilon	1062691	1069246	376.1	298
EOG092R0AKD	Complete	ctg1_pilon	1845802	1847339	669.9	420
EOG092R0AM6	Fragmented	ctg4_pilon	152492	163780	517.5	300
EOG092R0AMZ	Complete	ctg4_pilon	201389	203917	723.6	381
EOG092R0ANI	Complete	ctg3_pilon	1431517	1434495	576.1	534
EOG092R0ANM	Complete	ctg5_pilon	1753769	1755642	451	349
EOG092R0AO9	Complete	ctg3_pilon	940845	942535	235.8	276
EOG092R0AQ5	Complete	ctg1_pilon	148127	149820	347.4	217
EOG092R0AQA	Complete	ctg4_pilon	1723445	1725191	243	256
EOG092R0AQN	Complete	ctg7_pilon	893449	899525	508.6	416
EOG092R0AR5	Complete	ctg9_pilon	185350	188003	780.3	405
EOG092R0ARJ	Complete	ctg3_pilon	2057653	2061530	293.3	258
EOG092R0ARM	Complete	ctg8_pilon	1278441	1280138	434.1	312
EOG092R0AS8	Complete	ctg8_pilon	621779	623680	458.9	410
EOG092R0ASG	Complete	ctg7_pilon	1136777	1138982	518.7	408
EOG092R0ATE	Complete	ctg4_pilon	1750646	1752840	764	494
EOG092R0AU5	Complete	ctg8_pilon	320156	324416	515.2	299
EOG092R0AUH	Complete	ctg3_pilon	1522828	1531021	540.6	585
EOG092R0AV1	Complete	ctg12_pilon	73951	75639	171.9	221
EOG092R0AV8	Complete	ctg1_pilon	1783519	1785614	250.4	302
EOG092R0AW5	Complete	ctg1_pilon	390520	392611	822.3	362
EOG092R0AX2	Complete	ctg6_pilon	1498166	1500063	597	373
EOG092R0AYL	Complete	ctg2_pilon	1715462	1719475	627	313
EOG092R0AYQ	Complete	ctg8_pilon	291516	293316	669.4	352
EOG092R0AYX	Complete	ctg4_pilon	1989766	1996597	293.3	263
EOG092R0AZ1	Complete	ctg7_pilon	642289	645509	422.5	395
EOG092R0AZ2	Complete	ctg4_pilon	1083350	1085182	458.3	353
EOG092R0AZT	Complete	ctg5_pilon	378111	379452	291.5	285
EOG092R0AZU	Complete	ctg1_pilon	3621517	3623537	608.9	347
EOG092R0B2C	Complete	ctg1_pilon	3206271	3207998	262.6	307
EOG092R0B44	Complete	ctg2_pilon	1008319	1012555	671.2	633
EOG092R0B48	Complete	ctg5_pilon	1080570	1082159	362.3	251
EOG092R0B4A	Complete	ctg2_pilon	222738	230746	492.6	349
EOG092R0B50	Complete	ctg1_pilon	2522666	2524514	664	385
EOG092R0B5P	Complete	ctg3_pilon	1263625	1265598	348	290
EOG092R0B62	Complete	ctg4_pilon	117772	119872	394.7	308
EOG092R0B7A	Complete	ctg11_pilon	406340	411402	368.8	273
EOG092R0B7G	Complete	ctg7_pilon	10469	15183	376.6	353
EOG092R0B8F	Complete	ctg8_pilon	602601	604682	409.5	346
EOG092R0B9X	Complete	ctg11_pilon	63121	65436	583.1	414
EOG092R0BAK	Complete	ctg5_pilon	1865721	1867700	438	300
EOG092R0BB2	Complete	ctg1_pilon	3553779	3555480	584.4	303
EOG092R0BB6	Complete	ctg4_pilon	1133841	1135812	663.4	351
EOG092R0BBB	Complete	ctg1_pilon	882915	886163	363.8	479
EOG092R0BBF	Complete	ctg1_pilon	1497211	1503735	380	299
EOG092R0BBO	Complete	ctg3_pilon	1852291	1855288	522.5	339
EOG092R0BE6	Complete	ctg5_pilon	1046573	1048527	593.3	349
EOG092R0BEU	Complete	ctg7_pilon	937384	940253	493.5	563
EOG092R0BEY	Complete	ctg1_pilon	1664856	1666935	579.6	342
EOG092R0BF1	Complete	ctg2_pilon	1801911	1803524	712.7	338
EOG092R0BF6	Complete	ctg10_pilon	682952	685469	449.2	314
EOG092R0BGT	Complete	ctg11_pilon	716127	717924	232.9	223
EOG092R0BH2	Complete	ctg6_pilon	657067	664391	440.3	504
EOG092R0BHP	Complete	ctg6_pilon	1198561	1201883	256.3	409
EOG092R0BHZ	Missing
EOG092R0BJ4	Complete	ctg3_pilon	1939963	1941864	439	344
EOG092R0BK3	Complete	ctg4_pilon	1170948	1172688	464	269
EOG092R0BK6	Complete	ctg1_pilon	1974448	1976395	469.8	355
EOG092R0BK8	Complete	ctg2_pilon	1288883	1291573	367.7	293
EOG092R0BKH	Complete	ctg3_pilon	16633	19599	639.8	450
EOG092R0BKU	Complete	ctg10_pilon	67614	69331	687.7	347
EOG092R0BLA	Complete	ctg12_pilon	681710	685535	313.1	235
EOG092R0BM3	Complete	ctg1_pilon	3424603	3426315	391.9	280
EOG092R0BNI	Complete	ctg1_pilon	1017866	1019766	456.7	348
EOG092R0BNT	Fragmented	ctg1_pilon	443740	450420	340.4	274
EOG092R0BOA	Complete	ctg6_pilon	1439317	1440969	504.1	354
EOG092R0BPK	Complete	ctg10_pilon	240953	242590	310.1	292
EOG092R0BQB	Complete	ctg1_pilon	381503	383334	264.3	232
EOG092R0BS6	Complete	ctg10_pilon	677478	679530	608.5	324
EOG092R0BSN	Complete	ctg1_pilon	2943544	2945305	685.7	373
EOG092R0BTM	Complete	ctg1_pilon	1578071	1579940	449.4	299
EOG092R0BUS	Complete	ctg10_pilon	778974	780495	221.6	143
EOG092R0BUX	Complete	ctg7_pilon	552502	554602	467.9	333
EOG092R0BUY	Complete	ctg1_pilon	2850490	2851905	485.8	338
EOG092R0BWR	Complete	ctg5_pilon	882619	886821	143.1	276
EOG092R0BY1	Complete	ctg1_pilon	2155477	2157560	730.3	349
EOG092R0BY6	Complete	ctg6_pilon	619025	625064	419.7	354
EOG092R0BYG	Complete	ctg6_pilon	1146034	1147997	724.1	412
EOG092R0BZ8	Complete	ctg1_pilon	3673784	3676229	376.3	386
EOG092R0C0G	Complete	ctg3_pilon	1610933	1613078	139.4	153
EOG092R0C0P	Complete	ctg1_pilon	4715418	4716858	505.8	321
EOG092R0C13	Complete	ctg2_pilon	522634	526762	514.6	305
EOG092R0C17	Missing
EOG092R0C1R	Complete	ctg12_pilon	371390	378363	601.9	406
EOG092R0C2U	Complete	ctg7_pilon	428669	430656	541.6	342
EOG092R0C35	Complete	ctg7_pilon	884704	886291	465.4	251
EOG092R0C3F	Complete	ctg2_pilon	490759	492278	387.2	271
EOG092R0C54	Complete	ctg1_pilon	3450450	3451844	407.9	229
EOG092R0C6Q	Complete	ctg8_pilon	381377	383635	615	343
EOG092R0C7R	Complete	ctg8_pilon	663219	666169	537	343
EOG092R0C7Y	Complete	ctg6_pilon	171496	173446	710.7	346
EOG092R0C8F	Complete	ctg10_pilon	767303	773581	306.9	216
EOG092R0C8Z	Complete	ctg4_pilon	1862962	1864788	490.9	338
EOG092R0C95	Complete	ctg5_pilon	228264	230140	630.7	317
EOG092R0C9A	Complete	ctg11_pilon	825722	827871	245.9	254
EOG092R0C9U	Complete	ctg1_pilon	953358	964663	699.1	396
EOG092R0CAE	Complete	ctg4_pilon	955468	956889	347.1	317
EOG092R0CAT	Complete	ctg6_pilon	1389275	1390982	367.5	293
EOG092R0CC7	Complete	ctg6_pilon	1105973	1107870	383.5	323
EOG092R0CDN	Complete	ctg9_pilon	99709	101338	584.1	284
EOG092R0CDU	Complete	ctg1_pilon	984736	985964	576.2	270
EOG092R0CE7	Complete	ctg1_pilon	20110	22019	500.6	312
EOG092R0CEA	Complete	ctg1_pilon	3053662	3055491	624.7	406
EOG092R0CEK	Complete	ctg2_pilon	1817537	1819621	469.2	350
EOG092R0CEN	Complete	ctg1_pilon	4713127	4715066	768.6	462
EOG092R0CF5	Fragmented	ctg4_pilon	1455668	1466362	573.5	352
EOG092R0CFE	Complete	ctg9_pilon	285485	287112	688.8	354
EOG092R0CH9	Complete	ctg7_pilon	402839	404378	487.4	310
EOG092R0CJ4	Complete	ctg8_pilon	238761	246665	427.3	350
EOG092R0CJ8	Complete	ctg3_pilon	775760	777542	719.4	355
EOG092R0CK5	Complete	ctg1_pilon	3172686	3174160	353.4	252
EOG092R0CL0	Complete	ctg4_pilon	1542322	1544869	683.1	469
EOG092R0CM9	Complete	ctg3_pilon	902559	904999	328.8	446
EOG092R0CMF	Complete	ctg9_pilon	626342	628067	457	332
EOG092R0CN6	Complete	ctg3_pilon	77790	80696	273.5	253
EOG092R0COJ	Complete	ctg3_pilon	206268	219045	436.4	623
EOG092R0CON	Complete	ctg5_pilon	226242	228095	527.8	297
EOG092R0CPI	Complete	ctg10_pilon	878136	881276	920.8	624
EOG092R0CQJ	Complete	ctg5_pilon	1707791	1710082	695.3	365
EOG092R0CQO	Missing
EOG092R0CQT	Complete	ctg9_pilon	931261	932507	250.4	236
EOG092R0CR8	Complete	ctg1_pilon	4438896	4441212	497.1	328
EOG092R0CRJ	Complete	ctg12_pilon	501158	505407	378.1	264
EOG092R0CSC	Complete	ctg5_pilon	532706	534666	335.1	254
EOG092R0CSH	Complete	ctg1_pilon	231979	233887	627.5	322
EOG092R0CXL	Complete	ctg2_pilon	262642	264751	563.9	402
EOG092R0CZ5	Complete	ctg6_pilon	859935	861883	441.7	394
EOG092R0CZV	Complete	ctg1_pilon	1121207	1123469	445.2	366
EOG092R0D0J	Complete	ctg9_pilon	926837	928867	570.1	404
EOG092R0D1W	Complete	ctg1_pilon	1487339	1489906	432.4	384
EOG092R0D43	Fragmented	ctg2_pilon	1576392	1584603	148.9	150
EOG092R0D4C	Missing
EOG092R0D4Y	Complete	ctg1_pilon	1480445	1482402	667.3	382
EOG092R0D5N	Complete	ctg7_pilon	1250422	1252388	506.7	340
EOG092R0D8D	Complete	ctg4_pilon	1568733	1570105	264.8	228
EOG092R0DAA	Complete	ctg4_pilon	1260777	1264170	281.8	287
EOG092R0DAS	Complete	ctg1_pilon	1692876	1694893	465.5	283
EOG092R0DAX	Complete	ctg2_pilon	97122	99585	241.3	330
EOG092R0DB4	Complete	ctg1_pilon	2996267	2997684	408.6	271
EOG092R0DB8	Complete	ctg3_pilon	1922473	1923574	235	189
EOG092R0DEA	Complete	ctg6_pilon	746901	748857	323.9	357
EOG092R0DF6	Complete	ctg7_pilon	151494	153009	380.6	262
EOG092R0DGH	Complete	ctg3_pilon	1532935	1534658	333.2	248
EOG092R0DGZ	Complete	ctg7_pilon	18827	20264	579.4	295
EOG092R0DIN	Complete	ctg11_pilon	192900	194279	313.9	233
EOG092R0DJ1	Complete	ctg2_pilon	1573005	1574495	496.8	302
EOG092R0DJY	Complete	ctg4_pilon	731097	732538	498.9	282
EOG092R0DM6	Complete	ctg2_pilon	1843294	1844787	178.3	272
EOG092R0DN6	Complete	ctg1_pilon	1812354	1813832	324.7	250
EOG092R0DNQ	Complete	ctg3_pilon	27590	29310	209.3	189
EOG092R0DQX	Complete	ctg2_pilon	1135035	1137451	394	322
EOG092R0DR3	Complete	ctg7_pilon	950615	952387	666.3	279
EOG092R0DSK	Complete	ctg3_pilon	1996470	1997803	447.9	303
EOG092R0DTK	Complete	ctg2_pilon	1230327	1231733	528.4	289
EOG092R0DU9	Complete	ctg5_pilon	1299659	1300979	176.9	237
EOG092R0DWM	Complete	ctg4_pilon	666697	668399	557.6	367
EOG092R0DWR	Complete	ctg7_pilon	155625	157158	383.2	263
EOG092R0DWU	Complete	ctg1_pilon	3467193	3468930	477.5	339
EOG092R0DXD	Complete	ctg2_pilon	2021678	2028322	340.9	326
EOG092R0DZ6	Complete	ctg1_pilon	4004118	4006556	264	234
EOG092R0DZB	Complete	ctg4_pilon	294883	296400	202	210
EOG092R0E1C	Complete	ctg5_pilon	1437747	1439326	454.8	300
EOG092R0E1F	Missing
EOG092R0E1V	Complete	ctg4_pilon	1651390	1653050	380.1	239
EOG092R0E21	Missing
EOG092R0E2H	Complete	ctg12_pilon	164899	167537	237.3	176
EOG092R0E2P	Complete	ctg3_pilon	1557183	1559225	583.1	354
EOG092R0E2X	Complete	ctg1_pilon	2736915	2738336	455.7	370
EOG092R0E4X	Complete	ctg1_pilon	2365990	2367561	548.8	302
EOG092R0E6F	Complete	ctg3_pilon	1637035	1638645	367.7	246
EOG092R0E7Z	Complete	ctg1_pilon	3936315	3937998	536.9	308
EOG092R0E93	Complete	ctg4_pilon	717211	718917	456.7	302
EOG092R0E9H	Complete	ctg9_pilon	720305	721983	462.7	262
EOG092R0E9K	Missing
EOG092R0EAS	Complete	ctg3_pilon	1745241	1746941	196.5	289
EOG092R0EC6	Complete	ctg4_pilon	1557774	1559587	248.8	257
EOG092R0EEN	Complete	ctg6_pilon	643916	645171	552.2	293
EOG092R0EGG	Complete	ctg2_pilon	1071596	1073444	425.3	299
EOG092R0EIG	Complete	ctg2_pilon	296230	297450	560.6	326
EOG092R0EJ5	Complete	ctg2_pilon	1151373	1153366	577.9	305
EOG092R0EJP	Complete	ctg7_pilon	1191418	1193500	604.1	327
EOG092R0ELR	Complete	ctg4_pilon	607435	609345	615	332
EOG092R0EM4	Complete	ctg4_pilon	1942118	1943986	388.2	296
EOG092R0EN7	Missing
EOG092R0ENE	Complete	ctg11_pilon	822913	828827	41.8	147
EOG092R0ENX	Complete	ctg8_pilon	84548	86381	618.3	343
EOG092R0EO7	Complete	ctg6_pilon	915814	918000	270.8	175
EOG092R0EOC	Complete	ctg5_pilon	1078583	1083115	253.1	265
EOG092R0EPM	Complete	ctg4_pilon	1451626	1453455	448.9	329
EOG092R0EPO	Complete	ctg10_pilon	852069	853897	578.8	277
EOG092R0EQ9	Complete	ctg5_pilon	978991	981257	505.1	354
EOG092R0EQS	Complete	ctg3_pilon	1621368	1622496	250.7	175
EOG092R0ERM	Complete	ctg3_pilon	2327413	2329273	322.1	310
EOG092R0ESY	Missing
EOG092R0EUG	Complete	ctg5_pilon	158422	159746	130.9	146
EOG092R0EVO	Complete	ctg11_pilon	610341	613236	282.4	340
EOG092R0EWK	Complete	ctg12_pilon	331363	333073	253.8	292
EOG092R0EXY	Complete	ctg9_pilon	1077737	1080418	412.7	272
EOG092R0EY7	Fragmented	ctg4_pilon	1517217	1523772	269.2	235
EOG092R0F09	Complete	ctg3_pilon	355138	357747	639.4	452
EOG092R0F1M	Complete	ctg1_pilon	3900529	3901510	142.5	134
EOG092R0F24	Complete	ctg1_pilon	1712793	1713870	231.6	195
EOG092R0F25	Complete	ctg11_pilon	266778	276924	122.1	132
EOG092R0F34	Complete	ctg2_pilon	604502	605514	319.4	221
EOG092R0F3N	Complete	ctg1_pilon	2039448	2040825	237.6	214
EOG092R0F4T	Complete	ctg4_pilon	1162395	1164071	597.2	377
EOG092R0F52	Complete	ctg1_pilon	3428835	3430508	526.9	292
EOG092R0F5V	Complete	ctg12_pilon	101489	103119	276.6	347
EOG092R0F5X	Complete	ctg6_pilon	994006	995949	548.4	306
EOG092R0F64	Complete	ctg9_pilon	27074	28955	359	264
EOG092R0F67	Complete	ctg4_pilon	1555965	1557613	297.3	271
EOG092R0F74	Complete	ctg10_pilon	596612	602856	513	281
EOG092R0F76	Complete	ctg4_pilon	455845	458711	436.1	293
EOG092R0F7R	Complete	ctg3_pilon	311817	313480	419.6	262
EOG092R0F8A	Complete	ctg10_pilon	457587	460532	393.6	480
EOG092R0FAM	Complete	ctg7_pilon	517954	519362	126.1	164
EOG092R0FAZ	Complete	ctg3_pilon	274814	276198	477.9	266
EOG092R0FCI	Complete	ctg6_pilon	884502	886346	310.4	189
EOG092R0FCN	Complete	ctg1_pilon	664736	666522	398.2	323
EOG092R0FDD	Complete	ctg10_pilon	523202	534032	96.5	290
EOG092R0FFP	Complete	ctg11_pilon	480710	482203	236.8	225
EOG092R0FIM	Complete	ctg2_pilon	71959	73754	234.7	244
EOG092R0FJL	Complete	ctg12_pilon	614614	616317	445.7	330
EOG092R0FKC	Missing
EOG092R0FLV	Complete	ctg3_pilon	1480978	1486718	293.5	207
EOG092R0FOA	Complete	ctg1_pilon	1130245	1131656	546.8	267
EOG092R0FOI	Complete	ctg9_pilon	684905	686888	518.4	339
EOG092R0FOM	Complete	ctg9_pilon	170938	172659	518.6	284
EOG092R0FP6	Complete	ctg5_pilon	966198	967539	460.2	265
EOG092R0FPZ	Complete	ctg1_pilon	293611	301635	500.3	291
EOG092R0FQ5	Complete	ctg1_pilon	2746088	2749468	242.4	235
EOG092R0FQB	Complete	ctg1_pilon	3701383	3702785	441	205
EOG092R0FRD	Complete	ctg5_pilon	693270	694915	251.8	132
EOG092R0FRL	Complete	ctg2_pilon	1133058	1134865	431.3	344
EOG092R0FRY	Complete	ctg3_pilon	2161035	2163789	457.3	357
EOG092R0FS2	Complete	ctg2_pilon	1500227	1501726	454.8	274
EOG092R0FSA	Complete	ctg11_pilon	661550	666794	276.6	303
EOG092R0FSQ	Complete	ctg11_pilon	740748	742073	323.6	213
EOG092R0FTB	Complete	ctg3_pilon	739342	741093	545	285
EOG092R0FU7	Complete	ctg5_pilon	695209	696477	371.7	208
EOG092R0FWB	Complete	ctg12_pilon	356816	358092	322.8	226
EOG092R0FZH	Complete	ctg8_pilon	1553933	1556563	108.1	102
EOG092R0FZK	Complete	ctg6_pilon	430051	431380	323	251
EOG092R0G14	Complete	ctg6_pilon	449463	451206	227.7	221
EOG092R0G52	Complete	ctg1_pilon	3786241	3787305	119	158
EOG092R0G64	Complete	ctg1_pilon	515318	516658	404.6	325
EOG092R0G68	Complete	ctg5_pilon	205621	212142	144.2	257
EOG092R0G9F	Complete	ctg4_pilon	950526	952890	299.6	231
EOG092R0G9L	Complete	ctg12_pilon	260725	262447	374.5	273
EOG092R0GA6	Complete	ctg2_pilon	1287562	1288691	292.8	196
EOG092R0GBD	Complete	ctg4_pilon	185055	187181	510.6	420
EOG092R0GCI	Complete	ctg1_pilon	2418657	2421848	313.5	219
EOG092R0GFL	Complete	ctg7_pilon	780211	781411	523.2	246
EOG092R0GFN	Complete	ctg2_pilon	877850	879437	525.5	299
EOG092R0GG7	Fragmented	ctg1_pilon	1419026	1430404	318.7	203
EOG092R0GGJ	Complete	ctg3_pilon	2112318	2114325	331.4	230
EOG092R0GHG	Complete	ctg1_pilon	392128	395177	205.9	200
EOG092R0GHH	Missing
EOG092R0GIT	Complete	ctg5_pilon	871096	872430	378.6	295
EOG092R0GJ9	Complete	ctg8_pilon	479979	481453	435.2	293
EOG092R0GKM	Complete	ctg1_pilon	3504917	3506480	387.5	264
EOG092R0GLU	Complete	ctg8_pilon	772532	773800	291.4	205
EOG092R0GLY	Complete	ctg1_pilon	304014	305593	395.1	232
EOG092R0GN4	Complete	ctg4_pilon	886140	888950	402	246
EOG092R0GNS	Complete	ctg4_pilon	1660895	1662312	424.1	251
EOG092R0GO4	Complete	ctg6_pilon	599576	600846	394.1	256
EOG092R0GO5	Complete	ctg6_pilon	848638	850384	398.1	279
EOG092R0GQ1	Complete	ctg3_pilon	1319129	1320282	266.7	190
EOG092R0GRB	Complete	ctg7_pilon	924228	925988	427.6	326
EOG092R0GS9	Complete	ctg2_pilon	437804	439536	513.7	309
EOG092R0GT4	Complete	ctg6_pilon	1007850	1009070	332.2	237
EOG092R0GTJ	Complete	ctg1_pilon	3878766	3882432	347.8	194
EOG092R0GU0	Complete	ctg3_pilon	492523	493618	361.4	240
EOG092R0GUF	Complete	ctg2_pilon	778945	780122	339.2	239
EOG092R0GUH	Complete	ctg12_pilon	156074	157732	483.4	262
EOG092R0GUK	Complete	ctg5_pilon	401337	402638	331.5	255
EOG092R0GUL	Complete	ctg1_pilon	4028275	4029475	187	230
EOG092R0GWI	Complete	ctg7_pilon	1322544	1325187	131.7	65
EOG092R0GX1	Complete	ctg7_pilon	431890	436070	438.5	299
EOG092R0GXT	Complete	ctg4_pilon	1439399	1441249	137.8	302
EOG092R0GYO	Complete	ctg12_pilon	636848	643311	532.7	266
EOG092R0GZC	Complete	ctg3_pilon	2047591	2049099	341.6	211
EOG092R0GZG	Complete	ctg1_pilon	2086582	2092796	261.1	198
EOG092R0GZP	Complete	ctg1_pilon	2109970	2112146	252.2	171
EOG092R0H00	Complete	ctg4_pilon	1793445	1795508	342	271
EOG092R0H11	Complete	ctg9_pilon	802325	803529	289.3	257
EOG092R0H3E	Complete	ctg1_pilon	1743691	1746197	583.3	557
EOG092R0H3G	Complete	ctg3_pilon	2099442	2100751	113.2	115
EOG092R0H4U	Complete	ctg7_pilon	1406347	1409527	274.6	177
EOG092R0H5C	Complete	ctg8_pilon	1089325	1090560	307.2	216
EOG092R0H62	Complete	ctg4_pilon	1680826	1682950	111.4	220
EOG092R0H6M	Complete	ctg12_pilon	378874	380569	387.1	258
EOG092R0H6Z	Complete	ctg1_pilon	3982118	3986587	520.9	304
EOG092R0H8R	Complete	ctg1_pilon	3436208	3447034	286.2	190
EOG092R0H91	Complete	ctg3_pilon	1758035	1759439	384.5	223
EOG092R0H9A	Complete	ctg4_pilon	1185126	1186193	331	189
EOG092R0H9C	Complete	ctg4_pilon	1580119	1581256	209.2	227
EOG092R0H9E	Complete	ctg7_pilon	576693	581062	342.7	208
EOG092R0H9Y	Complete	ctg4_pilon	1949115	1950637	524.1	262
EOG092R0HA8	Complete	ctg7_pilon	1071972	1074098	279.3	212
EOG092R0HB1	Complete	ctg10_pilon	770531	771821	375.5	266
EOG092R0HCF	Complete	ctg9_pilon	618158	618946	332.1	191
EOG092R0HDR	Complete	ctg1_pilon	3684767	3691039	119.8	192
EOG092R0HEY	Fragmented	ctg6_pilon	71043	81837	379.8	315
EOG092R0HFL	Complete	ctg6_pilon	508957	510278	413.6	255
EOG092R0HG0	Complete	ctg11_pilon	821250	822805	434	253
EOG092R0HHR	Complete	ctg5_pilon	1116127	1117257	200.7	219
EOG092R0HHS	Complete	ctg9_pilon	415212	416940	337.7	230
EOG092R0HHV	Complete	ctg6_pilon	1219201	1220653	348.6	281
EOG092R0HKX	Complete	ctg3_pilon	819193	820494	298.4	212
EOG092R0HLQ	Missing
EOG092R0HNM	Complete	ctg1_pilon	3071471	3077507	197.3	188
EOG092R0HNU	Complete	ctg1_pilon	3096692	3100083	368.5	202
EOG092R0HNX	Complete	ctg1_pilon	4306342	4307573	349.9	222
EOG092R0HP9	Complete	ctg7_pilon	166649	168260	209.5	211
EOG092R0HPF	Complete	ctg4_pilon	1100873	1102502	319.4	232
EOG092R0HRZ	Complete	ctg3_pilon	1799426	1800790	440.3	247
EOG092R0HSR	Complete	ctg8_pilon	797479	799485	107.8	160
EOG092R0HTG	Complete	ctg2_pilon	2183449	2194131	194.9	167
EOG092R0HTQ	Complete	ctg1_pilon	254564	256163	388.3	335
EOG092R0HU8	Complete	ctg1_pilon	2701113	2705712	498	280
EOG092R0HUD	Complete	ctg7_pilon	145400	148106	327.8	215
EOG092R0HUS	Complete	ctg1_pilon	2875070	2876609	352.9	234
EOG092R0HUT	Complete	ctg4_pilon	531787	537478	221.3	224
EOG092R0HV1	Complete	ctg8_pilon	955438	956587	259.5	201
EOG092R0HVD	Complete	ctg1_pilon	2146706	2154272	360.5	214
EOG092R0HVM	Complete	ctg6_pilon	1529298	1530761	292.5	214
EOG092R0HVW	Complete	ctg3_pilon	247958	249998	338.4	281
EOG092R0HVX	Complete	ctg5_pilon	201389	203505	159	154
EOG092R0HWE	Complete	ctg2_pilon	655146	656850	460	301
EOG092R0HX3	Complete	ctg6_pilon	921660	923757	265.7	232
EOG092R0HZT	Complete	ctg4_pilon	858266	867423	515.6	301
EOG092R0I06	Complete	ctg1_pilon	3596150	3597418	229.9	221
EOG092R0I0W	Complete	ctg1_pilon	670471	672216	393.1	276
EOG092R0I1Q	Complete	ctg7_pilon	560939	562657	359.9	337
EOG092R0I2Q	Complete	ctg2_pilon	515977	517216	357.6	245
EOG092R0I40	Fragmented	ctg6_pilon	179190	187326	200	227
EOG092R0I4I	Complete	ctg3_pilon	303613	305115	265.7	247
EOG092R0I55	Complete	ctg7_pilon	820255	821331	275.4	196
EOG092R0I5K	Complete	ctg5_pilon	1681457	1682498	182	185
EOG092R0I6A	Complete	ctg5_pilon	368411	369220	219.1	122
EOG092R0I91	Complete	ctg1_pilon	4117876	4119288	349	238
EOG092R0I97	Complete	ctg11_pilon	285028	287789	561.8	296
EOG092R0I9G	Complete	ctg2_pilon	1382114	1383668	277.9	213
EOG092R0IBO	Complete	ctg2_pilon	18890	20540	355.4	230
EOG092R0IBZ	Complete	ctg7_pilon	492160	493324	236.6	172
EOG092R0IC5	Complete	ctg7_pilon	1023115	1024226	274.7	194
EOG092R0ICU	Complete	ctg1_pilon	4115358	4119288	276.5	291
EOG092R0IFA	Complete	ctg1_pilon	1068846	1070252	278.4	254
EOG092R0II2	Complete	ctg6_pilon	879671	880784	194.7	215
EOG092R0IJ0	Complete	ctg1_pilon	917816	924003	362	301
EOG092R0IL3	Complete	ctg1_pilon	1078348	1083834	99.3	140
EOG092R0IM4	Complete	ctg1_pilon	2475785	2477023	448.6	231
EOG092R0IMW	Complete	ctg3_pilon	853448	854602	125.9	196
EOG092R0IN4	Complete	ctg9_pilon	881714	882986	234.3	181
EOG092R0IO1	Complete	ctg6_pilon	780428	782088	227.4	210
EOG092R0IOJ	Complete	ctg1_pilon	4666188	4670170	273.5	254
EOG092R0IP8	Complete	ctg7_pilon	54072	55465	460.1	280
EOG092R0IPH	Complete	ctg2_pilon	1083912	1085081	315.9	181
EOG092R0IPT	Complete	ctg3_pilon	1665873	1666958	179.7	151
EOG092R0IPY	Complete	ctg10_pilon	927004	928107	286.3	208
EOG092R0IQT	Complete	ctg7_pilon	776635	777703	164.5	156
EOG092R0IR0	Complete	ctg11_pilon	267784	268598	174.8	147
EOG092R0IR4	Complete	ctg10_pilon	1097119	1101514	325.1	192
EOG092R0IRO	Complete	ctg2_pilon	1026663	1029985	394.5	207
EOG092R0ISI	Complete	ctg10_pilon	165684	167124	454.4	268
EOG092R0ITD	Complete	ctg8_pilon	1216309	1217776	161.8	214
EOG092R0IUN	Complete	ctg7_pilon	417554	420012	508.9	282
EOG092R0IUS	Complete	ctg1_pilon	4281390	4287273	344.5	495
EOG092R0IY1	Complete	ctg4_pilon	1931737	1933170	394.7	225
EOG092R0IY8	Complete	ctg10_pilon	234654	236208	193.2	236
EOG092R0J0M	Complete	ctg8_pilon	635874	642289	400.4	545
EOG092R0J19	Complete	ctg1_pilon	643534	645202	231.2	215
EOG092R0J2R	Complete	ctg3_pilon	687134	688037	269.4	183
EOG092R0J38	Complete	ctg1_pilon	1378441	1379545	78.9	176
EOG092R0J3L	Complete	ctg1_pilon	1621078	1624193	192.6	200
EOG092R0J4X	Complete	ctg1_pilon	4725815	4727156	257	184
EOG092R0J54	Complete	ctg1_pilon	2903165	2904350	469.3	239
EOG092R0J7Z	Complete	ctg4_pilon	1151523	1152162	267.8	182
EOG092R0JAY	Complete	ctg2_pilon	656973	658338	179.4	214
EOG092R0JB8	Complete	ctg2_pilon	532829	534392	318.3	221
EOG092R0JBC	Complete	ctg2_pilon	420337	421703	397	241
EOG092R0JCZ	Complete	ctg7_pilon	928833	929891	160.5	159
EOG092R0JF0	Complete	ctg1_pilon	2858184	2859279	305.4	205
EOG092R0JFN	Complete	ctg7_pilon	783674	784908	230.4	175
EOG092R0JFS	Complete	ctg10_pilon	625575	626227	173.2	109
EOG092R0JGQ	Complete	ctg5_pilon	1373908	1375403	351	238
EOG092R0JHD	Complete	ctg4_pilon	106707	108690	350.8	359
EOG092R0JI2	Complete	ctg5_pilon	613556	623281	326.8	197
EOG092R0JLJ	Complete	ctg1_pilon	3067308	3068711	121.7	153
EOG092R0JMT	Complete	ctg3_pilon	1481475	1512421	301.7	395
EOG092R0JO3	Complete	ctg6_pilon	313267	314575	352.3	255
EOG092R0JOD	Complete	ctg9_pilon	696760	697904	211.2	180
EOG092R0JOQ	Complete	ctg5_pilon	212280	213437	283.3	262
EOG092R0JP7	Complete	ctg12_pilon	396572	398700	353.8	314
EOG092R0JQ5	Complete	ctg12_pilon	456830	457865	114.4	104
EOG092R0JQS	Complete	ctg7_pilon	570799	573170	278.4	232
EOG092R0JRS	Complete	ctg9_pilon	490672	492302	282.8	266
EOG092R0JSR	Complete	ctg6_pilon	1587765	1588789	317.8	186
EOG092R0JTZ	Complete	ctg3_pilon	1644977	1649489	266.6	236
EOG092R0JVE	Complete	ctg3_pilon	43844	45150	204	160
EOG092R0JVF	Complete	ctg1_pilon	879505	880764	257.5	204
EOG092R0JVI	Complete	ctg11_pilon	240135	241200	164.8	153
EOG092R0JW1	Complete	ctg4_pilon	1595352	1596603	165.5	162
EOG092R0JWL	Missing
EOG092R0JWU	Complete	ctg9_pilon	999353	1003296	170.6	154
EOG092R0JXF	Complete	ctg1_pilon	3100576	3101760	284.1	168
EOG092R0JXG	Complete	ctg4_pilon	1485401	1486540	246.6	218
EOG092R0JY0	Complete	ctg1_pilon	472188	473677	418	344
EOG092R0JYJ	Complete	ctg1_pilon	556934	558400	231	193
EOG092R0JYK	Complete	ctg1_pilon	2959490	2961144	484.9	272
EOG092R0JZP	Complete	ctg4_pilon	1110007	1111043	306.9	198
EOG092R0K1D	Fragmented	ctg7_pilon	1271111	1278478	78.8	77
EOG092R0K4F	Complete	ctg9_pilon	127796	129081	193.5	241
EOG092R0K51	Complete	ctg2_pilon	1616672	1617943	407.3	209
EOG092R0K5I	Missing
EOG092R0K5L	Complete	ctg1_pilon	3879655	3880605	251.3	194
EOG092R0K67	Complete	ctg6_pilon	878092	879468	372.4	255
EOG092R0K6S	Complete	ctg1_pilon	2331487	2334281	93	162
EOG092R0K73	Complete	ctg7_pilon	399013	399932	250.7	165
EOG092R0K7F	Complete	ctg8_pilon	1043198	1045068	252.1	273
EOG092R0K7J	Complete	ctg5_pilon	710423	711537	232.5	199
EOG092R0K82	Complete	ctg1_pilon	3321145	3322166	312.3	215
EOG092R0K85	Complete	ctg1_pilon	1106525	1108717	242.3	291
EOG092R0K96	Complete	ctg3_pilon	37231	41915	363.6	352
EOG092R0KA8	Complete	ctg1_pilon	1511869	1512687	224.3	184
EOG092R0KAX	Complete	ctg7_pilon	393374	394491	288.3	174
EOG092R0KB9	Complete	ctg12_pilon	114409	115572	204.1	134
EOG092R0KCV	Complete	ctg9_pilon	875804	877143	345.9	214
EOG092R0KDZ	Complete	ctg10_pilon	1093828	1095484	442.3	215
EOG092R0KE0	Complete	ctg1_pilon	4243597	4244805	272.3	212
EOG092R0KED	Complete	ctg1_pilon	3422986	3424485	154.5	185
EOG092R0KF4	Complete	ctg1_pilon	3055661	3056770	173.6	180
EOG092R0KH0	Complete	ctg1_pilon	1873186	1874336	168.9	173
EOG092R0KHQ	Complete	ctg9_pilon	1146052	1148493	492.5	387
EOG092R0KI1	Complete	ctg7_pilon	782367	783367	346.7	171
EOG092R0KI5	Complete	ctg1_pilon	3332559	3334189	123.4	164
EOG092R0KIU	Complete	ctg1_pilon	2947009	2948288	436.3	211
EOG092R0KIX	Fragmented	ctg1_pilon	2897947	2907559	334	192
EOG092R0KJJ	Complete	ctg3_pilon	261994	264103	253.8	211
EOG092R0KK9	Complete	ctg1_pilon	407403	408718	166.2	169
EOG092R0KKU	Complete	ctg10_pilon	820920	822238	365.8	195
EOG092R0KL3	Complete	ctg1_pilon	978477	980627	221.2	169
EOG092R0KLB	Complete	ctg10_pilon	1034145	1035741	395.4	280
EOG092R0KN3	Complete	ctg6_pilon	718529	720190	287.4	212
EOG092R0KO7	Complete	ctg4_pilon	1350643	1352782	395.3	231
EOG092R0KOB	Complete	ctg4_pilon	803479	804813	287.8	219
EOG092R0KOW	Complete	ctg1_pilon	4545578	4546767	328.4	177
EOG092R0KP0	Complete	ctg8_pilon	528796	530005	271.7	209
EOG092R0KQA	Complete	ctg2_pilon	565639	567328	88.6	115
EOG092R0KR3	Duplicated	ctg6_pilon	114039	115126	190.7	142
EOG092R0KR3	Duplicated	ctg6_pilon	97550	98638	190	141
EOG092R0KRN	Complete	ctg12_pilon	99506	101186	262.1	174
EOG092R0KRT	Complete	ctg2_pilon	1012752	1014373	310.7	204
EOG092R0KS0	Complete	ctg4_pilon	1455668	1456608	232.7	169
EOG092R0KT6	Complete	ctg1_pilon	4131725	4132581	227.9	142
EOG092R0KW0	Complete	ctg8_pilon	1509322	1518179	136.2	203
EOG092R0KXT	Complete	ctg1_pilon	331204	334164	215.1	161
EOG092R0KXW	Complete	ctg2_pilon	1644600	1645799	338	179
EOG092R0KYN	Complete	ctg1_pilon	2341794	2343005	266.4	185
EOG092R0KZK	Complete	ctg9_pilon	156931	158130	355.5	171
EOG092R0L04	Complete	ctg1_pilon	3084581	3086530	315.5	369
EOG092R0L0R	Complete	ctg1_pilon	523940	525828	220.1	149
EOG092R0L1J	Complete	ctg6_pilon	311684	313046	393.6	194
EOG092R0L1O	Complete	ctg4_pilon	256169	257612	248.2	231
EOG092R0L2H	Complete	ctg6_pilon	732848	734468	268	328
EOG092R0L3B	Complete	ctg5_pilon	486745	488177	253.9	202
EOG092R0L3D	Complete	ctg1_pilon	3766477	3771042	193	157
EOG092R0L43	Missing
EOG092R0L57	Complete	ctg11_pilon	489027	490055	166.2	175
EOG092R0L76	Complete	ctg5_pilon	560226	562131	364.1	189
EOG092R0L95	Complete	ctg8_pilon	1022247	1023404	337.1	195
EOG092R0L9D	Complete	ctg3_pilon	1575282	1576484	322	221
EOG092R0LAR	Complete	ctg1_pilon	2647278	2648901	358.2	254
EOG092R0LEB	Complete	ctg1_pilon	4492509	4494182	184.8	240
EOG092R0LEP	Complete	ctg10_pilon	210443	213729	385.7	218
EOG092R0LIS	Complete	ctg1_pilon	4377369	4381039	656.9	498
EOG092R0LJB	Complete	ctg9_pilon	493640	494434	199.8	133
EOG092R0LJS	Complete	ctg3_pilon	2285060	2286586	227.7	153
EOG092R0LLW	Complete	ctg8_pilon	1519664	1520793	317.7	186
EOG092R0LOV	Missing
EOG092R0LP1	Complete	ctg5_pilon	239084	241086	405	349
EOG092R0LPA	Complete	ctg5_pilon	1265501	1266284	332.7	181
EOG092R0LQ1	Complete	ctg5_pilon	626837	627869	303	177
EOG092R0LSC	Complete	ctg4_pilon	742061	748340	279.2	177
EOG092R0LT9	Complete	ctg4_pilon	1488484	1489546	263.3	140
EOG092R0LTJ	Complete	ctg3_pilon	671340	673548	243.4	318
EOG092R0LTN	Complete	ctg8_pilon	627433	628300	177.6	137
EOG092R0LTO	Missing
EOG092R0LUS	Complete	ctg2_pilon	1177580	1182080	52.4	159
EOG092R0LVW	Complete	ctg4_pilon	1903935	1905079	201.7	160
EOG092R0LW2	Complete	ctg1_pilon	1976629	1978254	280.9	355
EOG092R0LW9	Complete	ctg8_pilon	874279	875217	192.1	145
EOG092R0LY7	Complete	ctg1_pilon	775942	777820	163	247
EOG092R0LYG	Complete	ctg4_pilon	1539012	1539968	190.7	173
EOG092R0LZX	Complete	ctg1_pilon	4363605	4364910	205.8	221
EOG092R0M21	Complete	ctg5_pilon	1002026	1007455	206.3	173
EOG092R0M3R	Complete	ctg11_pilon	486809	490055	330.3	264
EOG092R0M42	Complete	ctg1_pilon	1133339	1134412	472.6	232
EOG092R0M5K	Complete	ctg9_pilon	1119408	1120632	187.1	216
EOG092R0M60	Fragmented	ctg2_pilon	2286571	2296205	361.1	195
EOG092R0M62	Complete	ctg7_pilon	696628	698204	236.5	216
EOG092R0M8R	Missing
EOG092R0M9E	Complete	ctg1_pilon	4691876	4692951	326.8	175
EOG092R0M9J	Complete	ctg3_pilon	455773	456767	204.7	120
EOG092R0MAA	Complete	ctg6_pilon	1381804	1383142	312.5	157
EOG092R0MAC	Complete	ctg11_pilon	828288	831223	252.9	248
EOG092R0MAZ	Complete	ctg7_pilon	328131	334194	194.3	159
EOG092R0MBH	Complete	ctg1_pilon	259737	261283	278.3	242
EOG092R0MDW	Complete	ctg4_pilon	1106113	1107077	238.9	163
EOG092R0MEM	Complete	ctg1_pilon	4353956	4357696	229.2	207
EOG092R0MFG	Fragmented	ctg1_pilon	2401085	2407110	190.1	161
EOG092R0MGP	Complete	ctg2_pilon	1073711	1074974	186.1	150
EOG092R0MGX	Complete	ctg10_pilon	794561	796411	325.6	249
EOG092R0MJ9	Missing
EOG092R0MJK	Complete	ctg3_pilon	955546	956679	332.6	180
EOG092R0MJU	Complete	ctg2_pilon	24243	25102	171.2	127
EOG092R0MKD	Complete	ctg6_pilon	756403	757703	300.6	211
EOG092R0MLD	Complete	ctg3_pilon	751430	752760	244.3	149
EOG092R0MMA	Complete	ctg4_pilon	1500574	1502113	226.9	170
EOG092R0MMV	Complete	ctg9_pilon	844126	845545	310.1	178
EOG092R0MO6	Complete	ctg3_pilon	884763	888152	250.4	159
EOG092R0MO9	Complete	ctg7_pilon	1277376	1278463	314.7	209
EOG092R0MQD	Complete	ctg10_pilon	208872	209830	271.1	203
EOG092R0MRI	Missing
EOG092R0MRQ	Complete	ctg2_pilon	1618140	1619555	158.6	227
EOG092R0MSR	Complete	ctg6_pilon	1175466	1177105	146.4	129
EOG092R0MU5	Complete	ctg2_pilon	701571	702587	231.3	190
EOG092R0MUQ	Complete	ctg8_pilon	1173128	1174348	382.7	182
EOG092R0MWE	Complete	ctg6_pilon	405018	411543	150.4	230
EOG092R0MWK	Complete	ctg5_pilon	787887	788770	190.1	184
EOG092R0MWX	Complete	ctg5_pilon	1019932	1021109	223.5	207
EOG092R0MXM	Complete	ctg1_pilon	1042423	1043452	99.9	97
EOG092R0MXX	Complete	ctg3_pilon	1071210	1071973	207.3	151
EOG092R0MYJ	Complete	ctg1_pilon	1089966	1092463	337.5	159
EOG092R0MZJ	Complete	ctg10_pilon	759843	761902	345	268
EOG092R0MZO	Complete	ctg7_pilon	573357	573812	132.9	91
EOG092R0N1R	Complete	ctg6_pilon	463818	465083	342.1	170
EOG092R0N2B	Complete	ctg1_pilon	108047	111200	68.5	128
EOG092R0N2X	Complete	ctg10_pilon	206747	207895	124.5	164
EOG092R0N34	Complete	ctg8_pilon	586523	587424	244.5	165
EOG092R0N37	Complete	ctg7_pilon	1481424	1482359	258.7	169
EOG092R0N3K	Complete	ctg4_pilon	1380971	1381878	268.2	168
EOG092R0N3P	Complete	ctg3_pilon	851958	853187	236.9	191
EOG092R0N43	Complete	ctg5_pilon	1399391	1402881	212	147
EOG092R0N4K	Complete	ctg1_pilon	4525326	4526814	290.2	225
EOG092R0N57	Complete	ctg7_pilon	816373	818195	192	260
EOG092R0N6R	Complete	ctg10_pilon	188008	189783	402.7	228
EOG092R0N6Y	Complete	ctg4_pilon	169192	170179	263.2	168
EOG092R0N7A	Duplicated	ctg1_pilon	2041113	2042721	293.6	167
EOG092R0N7A	Duplicated	ctg1_pilon	2046785	2048404	291.6	167
EOG092R0N7A	Duplicated	ctg1_pilon	2052462	2054081	293.6	167
EOG092R0N7A	Duplicated	ctg1_pilon	2058149	2059768	291.6	167
EOG092R0N8E	Complete	ctg9_pilon	607933	608983	290.7	191
EOG092R0N94	Missing
EOG092R0N98	Complete	ctg11_pilon	458688	459967	202.8	133
EOG092R0NAG	Complete	ctg4_pilon	1398202	1399478	222.3	171
EOG092R0NAJ	Complete	ctg7_pilon	459561	460724	205.6	156
EOG092R0NAM	Complete	ctg1_pilon	2610824	2612247	279	210
EOG092R0NC7	Complete	ctg1_pilon	3081927	3082884	184.8	150
EOG092R0NCM	Complete	ctg1_pilon	106796	107800	194.8	153
EOG092R0NCS	Complete	ctg11_pilon	792421	793726	294.2	230
EOG092R0NED	Complete	ctg11_pilon	104463	105369	212.5	167
EOG092R0NF1	Complete	ctg2_pilon	1601133	1602506	377.9	198
EOG092R0NFZ	Complete	ctg3_pilon	96041	97336	259.9	161
EOG092R0NGS	Complete	ctg4_pilon	1467967	1468925	273.2	156
EOG092R0NHF	Complete	ctg10_pilon	44896	46209	307.3	217
EOG092R0NHH	Complete	ctg10_pilon	784370	785610	221.1	159
EOG092R0NIR	Complete	ctg9_pilon	977750	978808	282	181
EOG092R0NJ2	Missing
EOG092R0NJW	Complete	ctg1_pilon	646554	657366	148.8	192
EOG092R0NKU	Missing
EOG092R0NL4	Complete	ctg7_pilon	63789	64757	161.7	125
EOG092R0NL5	Complete	ctg1_pilon	3171725	3172580	186	162
EOG092R0NL8	Complete	ctg1_pilon	1772477	1773532	187.3	177
EOG092R0NLE	Complete	ctg2_pilon	1093783	1095001	141.5	131
EOG092R0NLS	Complete	ctg3_pilon	812994	814635	251.3	169
EOG092R0NLZ	Complete	ctg3_pilon	1581445	1582168	121.1	108
EOG092R0NNF	Complete	ctg5_pilon	1450050	1450846	259.9	162
EOG092R0NNM	Complete	ctg5_pilon	1825111	1826442	207.6	231
EOG092R0NOG	Complete	ctg11_pilon	570441	572834	330.2	161
EOG092R0NPD	Complete	ctg3_pilon	1867537	1869060	376.4	292
EOG092R0NQ0	Complete	ctg3_pilon	942784	944047	238.3	134
EOG092R0NQO	Complete	ctg5_pilon	1697910	1698943	166.7	127
EOG092R0NSH	Complete	ctg9_pilon	589334	590559	306.1	171
EOG092R0NUQ	Complete	ctg2_pilon	808033	809094	252.2	142
EOG092R0NWK	Complete	ctg5_pilon	1167097	1168464	239.4	136
EOG092R0NWY	Complete	ctg2_pilon	995701	997271	184.7	193
EOG092R0NX5	Complete	ctg2_pilon	526902	528276	292.3	168
EOG092R0NY4	Complete	ctg1_pilon	1534856	1535972	265.4	138
EOG092R0NYP	Complete	ctg6_pilon	718484	721256	100.1	163
EOG092R0NZ8	Complete	ctg1_pilon	3043826	3044799	218.4	134
EOG092R0O02	Complete	ctg12_pilon	712772	714175	242.2	149
EOG092R0O2S	Complete	ctg1_pilon	1419026	1420144	258.2	276
EOG092R0O4D	Complete	ctg7_pilon	1047336	1048671	225.1	298
EOG092R0O53	Complete	ctg11_pilon	237342	238307	216	157
EOG092R0O57	Complete	ctg1_pilon	1988469	1989486	145.8	124
EOG092R0O5N	Complete	ctg1_pilon	2425368	2426472	222.8	119
EOG092R0O72	Complete	ctg11_pilon	715117	715869	157.9	132
EOG092R0O8O	Complete	ctg4_pilon	1085821	1086850	219.2	137
EOG092R0O9O	Complete	ctg11_pilon	219575	220412	247.1	150
EOG092R0OBL	Complete	ctg3_pilon	2298144	2299125	95.9	70
EOG092R0OBY	Complete	ctg4_pilon	521843	522712	106.1	90
EOG092R0OCP	Complete	ctg6_pilon	1202029	1202934	201.2	137
EOG092R0OCV	Complete	ctg7_pilon	1205059	1206351	85.2	95
EOG092R0OD6	Complete	ctg1_pilon	3289308	3290123	196.3	162
EOG092R0ODM	Complete	ctg5_pilon	402895	403841	260.2	191
EOG092R0OEO	Complete	ctg10_pilon	534156	535220	264.9	178
EOG092R0OF7	Complete	ctg2_pilon	1949847	1951690	309.7	258
EOG092R0OFL	Complete	ctg5_pilon	1322984	1324140	265.6	206
EOG092R0OGR	Complete	ctg1_pilon	3481721	3483130	250.1	204
EOG092R0OHG	Complete	ctg6_pilon	738894	739869	210.9	118
EOG092R0OK7	Complete	ctg1_pilon	4415794	4417403	288.9	241
EOG092R0OKA	Complete	ctg3_pilon	1919804	1920856	310.3	152
EOG092R0OL6	Complete	ctg8_pilon	497110	498746	293.6	256
EOG092R0OLS	Complete	ctg5_pilon	1446706	1447628	240.4	126
EOG092R0OMN	Complete	ctg3_pilon	2153318	2163241	75.6	74
EOG092R0ON1	Complete	ctg1_pilon	1209688	1210641	189.6	122
EOG092R0ON6	Missing
EOG092R0OPE	Fragmented	ctg8_pilon	288615	298612	246.5	152
EOG092R0OPW	Complete	ctg2_pilon	1338615	1342793	186.1	130
EOG092R0ORA	Complete	ctg11_pilon	854117	855311	174.6	96
EOG092R0OS3	Complete	ctg5_pilon	1840813	1841794	216.7	113
EOG092R0OSC	Complete	ctg1_pilon	3766477	3767752	154.7	149
EOG092R0OSR	Complete	ctg8_pilon	850569	851462	192.8	153
EOG092R0OTM	Complete	ctg4_pilon	2116459	2117150	183.2	116
EOG092R0OU7	Complete	ctg5_pilon	73552	77159	174.4	147
EOG092R0OV8	Complete	ctg1_pilon	2803961	2805733	159.3	223
EOG092R0OWP	Complete	ctg1_pilon	3270236	3271673	378	288
EOG092R0OX3	Complete	ctg7_pilon	1169604	1170354	304.7	140
EOG092R0OXH	Complete	ctg3_pilon	1504223	1504970	187	137
EOG092R0OY2	Complete	ctg3_pilon	1502922	1503820	183.1	84
EOG092R0OYG	Complete	ctg2_pilon	281815	282554	264.2	117
EOG092R0OYT	Complete	ctg3_pilon	185435	186280	172.5	128
EOG092R0OZ3	Complete	ctg3_pilon	474515	475407	257.6	127
EOG092R0OZA	Complete	ctg3_pilon	145238	146283	152.9	126
EOG092R0P02	Complete	ctg10_pilon	475215	476239	237	155
EOG092R0P0G	Missing
EOG092R0P1X	Complete	ctg4_pilon	1323819	1329869	215.2	158
EOG092R0P2W	Complete	ctg6_pilon	1021537	1023263	109.7	171
EOG092R0P3V	Complete	ctg9_pilon	365260	366154	237.5	158
EOG092R0P4A	Complete	ctg3_pilon	1257657	1258724	299.1	183
EOG092R0P94	Complete	ctg11_pilon	857879	858508	280.9	150
EOG092R0P9N	Complete	ctg4_pilon	907919	909192	107	68
EOG092R0PCW	Complete	ctg10_pilon	793234	794297	273.1	144
EOG092R0PDZ	Complete	ctg12_pilon	597247	597965	230.5	128
EOG092R0PFK	Complete	ctg1_pilon	3006591	3012614	106.9	149
EOG092R0PG4	Complete	ctg11_pilon	449744	450826	291.2	146
EOG092R0PHD	Complete	ctg12_pilon	123943	124992	184.3	156
EOG092R0PI7	Complete	ctg5_pilon	606202	607196	222.3	154
EOG092R0PJV	Complete	ctg2_pilon	1589750	1590353	185.4	124
EOG092R0PLB	Complete	ctg3_pilon	2260801	2262383	152.4	82
EOG092R0PM2	Complete	ctg4_pilon	176115	178133	249.3	141
EOG092R0POC	Complete	ctg8_pilon	937849	938523	214.4	122
EOG092R0POK	Complete	ctg5_pilon	1258055	1259099	110.8	140
EOG092R0PP6	Complete	ctg1_pilon	436916	438799	133.8	171
EOG092R0PRT	Complete	ctg12_pilon	134921	136108	204.2	124
EOG092R0PS1	Complete	ctg7_pilon	1325702	1326946	211	195
EOG092R0PSF	Complete	ctg4_pilon	1224719	1225724	214.2	151
EOG092R0PTM	Complete	ctg3_pilon	112168	112842	137.6	100
EOG092R0PUB	Complete	ctg9_pilon	778981	779720	219.1	152
EOG092R0PV2	Complete	ctg2_pilon	1973565	1980377	237	420
EOG092R0PW1	Complete	ctg2_pilon	780260	780915	103.4	94
EOG092R0PX3	Complete	ctg8_pilon	872869	873893	157.1	74
EOG092R0PY9	Complete	ctg3_pilon	921546	922456	259	124
EOG092R0PZ7	Complete	ctg1_pilon	3116604	3117478	155.6	111
EOG092R0Q0D	Complete	ctg5_pilon	1039723	1040769	282.9	185
EOG092R0Q27	Complete	ctg10_pilon	105815	107350	233.6	256
EOG092R0Q2F	Complete	ctg4_pilon	1550781	1551654	275.1	140
EOG092R0Q2I	Duplicated	ctg2_pilon	580740	581471	133	81
EOG092R0Q2I	Duplicated	ctg2_pilon	588922	589653	133	81
EOG092R0Q2I	Duplicated	ctg7_pilon	220549	221399	149.2	92
EOG092R0Q3E	Complete	ctg1_pilon	4270797	4271840	216.5	190
EOG092R0Q42	Fragmented	ctg8_pilon	1523705	1529419	331.7	324
EOG092R0Q48	Complete	ctg5_pilon	224929	225533	235.5	121
EOG092R0Q53	Complete	ctg5_pilon	463939	465688	259.9	156
EOG092R0Q6A	Complete	ctg2_pilon	1277211	1277938	148.2	117
EOG092R0QBJ	Complete	ctg1_pilon	3083064	3084138	211.8	131
EOG092R0QDF	Complete	ctg1_pilon	2873638	2877559	226.6	119
EOG092R0QDM	Complete	ctg3_pilon	186490	187733	157	95
EOG092R0QEF	Complete	ctg7_pilon	771790	774081	231	175
EOG092R0QEI	Complete	ctg1_pilon	3869067	3869795	169.8	111
EOG092R0QEP	Complete	ctg6_pilon	1444861	1445485	140	103
EOG092R0QFH	Complete	ctg1_pilon	2878566	2879304	221.9	113
EOG092R0QFT	Complete	ctg11_pilon	490167	491037	174.1	117
EOG092R0QHV	Complete	ctg1_pilon	531750	532618	179.3	121
EOG092R0QK3	Complete	ctg7_pilon	1372638	1373216	141	103
EOG092R0QL1	Complete	ctg2_pilon	20687	21558	160.1	123
EOG092R0QLK	Complete	ctg2_pilon	224510	225204	150.5	98
EOG092R0QMM	Complete	ctg4_pilon	1959351	1959927	101.5	108
EOG092R0QTB	Complete	ctg3_pilon	1763731	1765697	224.5	151
EOG092R0QTE	Complete	ctg2_pilon	476941	477716	184.6	109
EOG092R0QU9	Complete	ctg8_pilon	1586903	1597966	167.1	247
EOG092R0QZ2	Complete	ctg10_pilon	846453	847190	182.6	99
EOG092R0QZP	Complete	ctg1_pilon	616587	617343	145.4	80
EOG092R0QZV	Complete	ctg4_pilon	950526	950996	183.8	110
EOG092R0R5K	Complete	ctg3_pilon	82631	83598	229.2	120
EOG092R0R64	Complete	ctg6_pilon	1570014	1570664	156.2	93
EOG092R0R6X	Complete	ctg8_pilon	517524	518641	171.6	241
EOG092R0R7X	Complete	ctg2_pilon	189915	190947	128	109
EOG092R0R8A	Complete	ctg9_pilon	1149611	1150955	310.9	298
EOG092R0R9X	Complete	ctg5_pilon	605346	606130	108.6	79
EOG092R0RAU	Complete	ctg1_pilon	3466432	3467040	110.8	93
EOG092R0RCZ	Complete	ctg1_pilon	4401957	4402840	268	130
EOG092R0RE8	Complete	ctg3_pilon	664301	665467	171.6	150
EOG092R0RF0	Complete	ctg6_pilon	236215	237900	149.1	238
EOG092R0RFG	Complete	ctg1_pilon	1663797	1664634	181.7	104
EOG092R0RHJ	Complete	ctg5_pilon	1108249	1109009	173.2	101
EOG092R0RJ1	Complete	ctg11_pilon	867106	872610	82.5	92
EOG092R0RKF	Complete	ctg3_pilon	1031005	1031549	124.4	101
EOG092R0RQ8	Missing
EOG092R0RRQ	Complete	ctg4_pilon	1387669	1388598	169.6	95
EOG092R0RRV	Complete	ctg1_pilon	1248691	1249200	82.2	73
EOG092R0RU6	Complete	ctg2_pilon	343959	345007	182.6	99
EOG092R0RUI	Complete	ctg4_pilon	1903112	1903823	179.1	102
EOG092R0RWL	Complete	ctg4_pilon	1959949	1961405	280.8	133
EOG092R0RYU	Complete	ctg4_pilon	1305095	1305949	173.2	144
EOG092R0S3G	Complete	ctg1_pilon	237244	240638	219.7	153
EOG092R0S60	Complete	ctg11_pilon	258290	258986	134.7	78
EOG092R0S9A	Complete	ctg2_pilon	1143605	1144265	166.6	84
EOG092R0SCK	Complete	ctg3_pilon	2008734	2009610	153.2	146
EOG092R0SDT	Complete	ctg4_pilon	1549591	1550292	154.3	82
EOG092R0SE7	Complete	ctg12_pilon	398809	400014	121.7	69
EOG092R0SH7	Complete	ctg1_pilon	940144	940851	189.5	107
EOG092R0SHK	Complete	ctg5_pilon	803575	804051	105.1	74
EOG092R0SLY	Complete	ctg1_pilon	4112542	4113798	204.1	200
EOG092R0SNN	Complete	ctg4_pilon	972128	973029	132.1	99
EOG092R0STQ	Complete	ctg1_pilon	1163909	1164682	83.7	64
EOG092R0SVK	Complete	ctg11_pilon	241456	242018	101.4	94
EOG092R0T9R	Missing
EOG092R0TG6	Complete	ctg3_pilon	1182186	1183314	137.4	63
