# Supplementary material for: High-Quality Genome Assembly of Oleaginous Red Yeast Sporobolomyces roseus CGMCC 2.4355
Source: Genome Biol Evol. 2021 Nov 22;13(12):evab258. doi: 10.1093/gbe/evab258 (PMC8643702; doi:10.1093/gbe/evab258)
Supplement: evab258_Supplementary_Data [file evab258_supplementary_data.zip › Table S2.xlsx]

## Sheet: Table S2
id	MS2 name	MS2 score	m/z
POS8358	TAG 18:1-18:2-18:2	0.999589	903.743
POS8429	TAG 18:1-18:1-18:1	0.999538	907.775
POS8324	TAG 18:2-18:2-18:2	0.999249	901.727
POS6907	PG 18:1-18:1	0.998962	792.574
POS6845	PS 18:1-18:1	0.998592	788.543
POS6382	PS 17:1-17:1	0.998066	760.497
POS8048	TAG 16:0-18:1-18:1	0.997863	881.759
POS6520	PG 16:0-18:1	0.996882	766.559
POS8391	TAG 18:1-18:1-18:2	0.99663	905.759
POS6807	PG 18:2-18:3	0.996331	786.53
POS6644	PS 15:0-20:2	0.996212	774.529
POS6846	PG 18:2-18:2	0.995286	788.543
POS6806	PS 18:1-18:2	0.994632	786.529
POS2314	LPE 18:1	0.993101	480.308
POS6427	PS 16:0-18:1	0.992987	762.529
POS1098	MAG 18:2	0.992975	372.312
POS1112	MAG 18:1	0.989536	374.326
POS5729	PE 16:0-18:1	0.989423	718.539
POS6874	PG 18:1-18:2	0.989233	790.56
POS6146	PE 18:0-18:1	0.988855	746.565
POS7383	TAG 16:0-16:0-16:0	0.985233	829.728
POS4507	DAG 18:1-18:1	0.98512	638.572
POS5686	PE 16:1-18:1	0.985017	716.522
POS5651	PE 16:1-18:2	0.983023	714.507
POS8011	TAG 16:1-18:1-18:1	0.982484	879.744
POS8293	TAG 18:2-18:2-18:3	0.980393	899.711
POS5905	PE 17:1-18:1	0.979908	730.539
POS5499	PE 16:0-17:1	0.979902	704.535
POS5689	PE 16:0-18:2	0.979367	716.523
POS6112	PE 14:1-22:1	0.976822	744.555
POS5877	PE 17:1-18:2	0.976821	728.522
POS5627	PE 16:1-18:3	0.97603	712.492
POS6064	PE 18:2-18:2	0.975514	740.522
POS8236	TAG 18:3-18:3-18:3	0.974735	895.681
POS7224	GlcADG 18:1-18:1	0.974048	814.62
POS6782	PC 18:1-18:2	0.971638	784.588
POS6087	PE 14:1-22:2	0.970781	742.54
POS6811	PC 18:1-18:1	0.969921	786.603
POS6582	PE 20:1-18:2	0.969012	770.573
POS7687	TAG 16:0-16:0-18:1	0.968669	855.746
POS7982	TAG 16:0-18:2-18:2	0.968021	877.727
POS8516	TAG 18:0-18:0-18:0	0.967118	913.82
POS5937	PMeOH 18:1-18:1	0.964471	732.554
POS5999	PE 18:3-18:3	0.963698	736.49
POS5876	PMeOH 18:2-18:2	0.963343	728.523
POS5935	PE 17:0-18:1	0.961042	732.554
POS8810	TAG 18:1-18:1-20:1	0.960801	935.806
POS5843	PE 17:2-18:2	0.960237	726.508
POS7664	TAG 14:0-18:1-18:1	0.959629	853.727
POS9469	TAG 20:0-20:0-20:0	0.95771	997.915
POS2520	LDGTS 18:2	0.957153	498.379
POS6878	PS 10:0-26:1	0.956355	790.561
POS7326	TAG 16:1-16:1-16:1	0.955726	823.682
POS7889	TAG 17:0-17:0-17:0	0.955116	871.718
POS8216	TAG 17:1-18:1-18:1	0.95481	893.759
POS8809	TAG 17:2-20:4-20:4	0.954183	935.702
POS7808	TAG 17:1-17:1-17:1	0.953739	865.727
POS9990	TAG 22:1-22:1-22:1	0.952289	1075.96
POS5494	PMeOH 17:1-17:1	0.951338	704.526
POS9222	TAG 20:4-20:4-20:4	0.95056	973.747
POS4454	DAG 18:2-18:2	0.949608	634.53
POS6269	DAG 26:0-18:1	0.949521	752.713
POS4484	DAG 18:1-18:2	0.948025	636.557
POS9413	TAG 20:1-20:1-20:1	0.947092	991.87
POS5282	PEtOH 16:1-16:1	0.946515	690.508
POS6147	PEtOH 18:1-18:1	0.946515	746.563
POS8957	TAG 19:1-19:1-19:1	0.946224	949.822
POS9354	TAG 20:2-20:2-20:2	0.946224	985.823
POS6831	TAG 15:0-15:0-15:0	0.946224	787.681
POS5376	TAG 13:1-13:1-13:1	0.946224	697.536
POS6046	TAG 14:1-14:1-14:1	0.946224	739.566
POS6739	TAG 15:1-15:1-15:1	0.946224	781.616
POS7729	TAG 17:2-17:2-17:2	0.946224	859.684
POS7261	TAG 16:2-16:2-16:2	0.946224	817.61
POS4727	TAG 12:1-12:1-12:1	0.946224	655.494
POS6660	TAG 15:2-15:2-15:2	0.946224	775.596
POS6604	TAG 13:0-13:0-18:1	0.94584	771.601
POS8259	TAG 18:2-18:3-18:3	0.945715	897.696
POS7952	TAG 16:1-18:2-18:2	0.942776	875.7
POS8464	TAG 18:0-18:1-18:1	0.942101	909.781
POS6723	PC 18:2-18:3	0.941752	780.555
POS5691	PEtOH 13:1-21:2	0.941689	716.523
POS5528	PMeOH 20:0-14:1	0.941225	706.558
POS6518	PEtOH 16:0-22:6	0.940853	766.535
POS7832	TAG 15:0-18:1-18:1	0.935237	867.744
POS6750	PC 18:2-18:2	0.934722	782.571
POS7713	TAG 16:0-16:0-18:0	0.934552	857.758
POS9115	TAG 18:1-18:1-22:1	0.930609	963.838
POS6030	PE 18:2-18:3	0.929474	738.507
POS4393	DAG 18:3-18:3	0.928776	630.509
POS2559	LDGTS 18:1	0.926206	500.395
POS6477	DGTS 18:1-18:1	0.925958	764.641
POS3650	DAG 14:0-18:2	0.925896	582.508
POS7644	TAG 16:1-16:1-18:1	0.925597	851.712
POS8160	TAG 17:1-18:2-18:2	0.92417	889.727
POS8241	TAG 17:0-18:1-18:1	0.922749	895.775
POS6150	PEtOH 14:0-22:2	0.922616	746.556
POS6085	PEtOH 16:2-20:2	0.922616	742.53
POS6463	PEtOH 18:3-20:4	0.921961	764.52
POS6635	TAG 14:0-14:0-16:0	0.921099	773.667
POS6350	PEtOH 13:1-24:2	0.918988	758.593
POS8108	TAG 16:0-18:0-18:0	0.918758	885.788
POS7176	PEtOH 21:2-20:3	0.918702	810.578
POS5906	PMeOH 18:1-18:2	0.918587	730.538
POS8249	TAG 18:1-18:2-18:3	0.918523	896.772
POS7997	TAG 16:0-18:0-18:1	0.918037	878.818
POS8885	TAG 16:0-20:0-20:0	0.91676	941.831
POS7284	TAG 13:0-13:0-22:5	0.916449	819.661
POS7953	TAG 16:0-16:0-20:5	0.916008	875.712
POS7050	TAG 14:0-16:0-16:0	0.91565	801.697
POS4067	DAG 16:1-18:2	0.915297	608.526
POS9746	TAG 21:2-21:2-22:7	0.915031	1031.84
POS5529	PMeOH 16:0-18:1	0.913763	706.535
POS7622	TAG 16:1-16:1-18:2	0.912928	849.695
POS7884	TAG 16:1-18:3-18:3	0.91281	871.681
POS6007	DGTS 16:0-18:2	0.91087	736.609
POS6608	TAG 14:0-14:0-16:1	0.909543	771.631
POS4420	DAG 18:2-18:3	0.908896	632.525
POS8764	TAG 18:2-18:2-20:1	0.908825	931.775
POS7363	TAG 16:0-16:0-16:1	0.907428	827.713
POS7308	TAG 12:0-18:2-18:2	0.906848	821.664
POS8714	TAG 18:3-18:3-20:1	0.906831	927.744
POS6732	TAG 14:0-15:0-16:1	0.90617	780.711
POS8888	TAG 18:0-18:0-20:0	0.905999	941.845
POS8567	TAG 16:0-20:6-20:6	0.905498	917.645
POS8185	TAG 17:0-18:2-18:2	0.905241	891.744
POS8622	TAG 18:1-18:1-19:1	0.905156	921.79
POS5456	PMeOH 16:1-18:2	0.905147	702.509
POS8569	TAG 18:2-18:2-19:1	0.904055	917.757
POS7918	TAG 16:1-16:1-20:4	0.903841	873.696
POS8831	TAG 12:0-22:1-22:1	0.903835	937.803
POS7919	TAG 16:2-18:2-18:2	0.903778	873.688
POS7483	TAG 16:1-16:1-17:1	0.902796	837.695
POS8938	TAG 15:2-21:1-21:1	0.901839	947.805
POS7019	TAG 14:0-14:0-18:1	0.901793	799.68
POS9074	TAG 18:2-18:2-22:1	0.901743	959.808
POS7781	TAG 15:0-18:2-18:2	0.901659	863.712
POS7572	TAG 14:0-18:3-18:3	0.900949	845.666
POS9658	TAG 18:1-22:1-22:1	0.900903	1019.9
POS5842	PMeOH 18:2-18:3	0.90088	726.507
POS9181	TAG 18:0-20:0-20:0	0.900857	969.885
POS7347	TAG 16:0-16:1-16:1	0.900742	825.696
POS5409	TAG 12:3-12:3-16:3	0.899959	699.473
POS6386	PEtOH 17:1-20:1	0.899725	760.607
POS8080	TAG 16:1-18:0-18:0	0.899679	883.773
POS6927	TAG 13:0-13:0-20:4	0.899569	793.628
POS8784	TAG 18:1-18:1-20:2	0.899021	933.789
POS7554	TAG 15:0-17:0-17:0	0.898877	843.74
POS8140	TAG 17:1-17:1-19:4	0.898102	887.712
POS7904	TAG 16:1-18:1-18:2	0.897351	872.772
POS8189	TAG 17:2-18:1-18:1	0.89689	891.732
POS8983	TAG 18:1-18:1-21:0	0.89683	951.839
POS7856	TAG 16:0-16:0-19:1	0.896173	869.751
POS6987	TAG 14:0-16:1-16:1	0.895644	797.664
POS7532	TAG 16:0-16:0-17:1	0.894991	841.712
POS7598	TAG 16:1-16:1-18:3	0.894597	847.678
POS7533	TAG 15:0-15:0-19:1	0.894337	841.731
POS8491	TAG 18:0-18:0-18:1	0.894328	911.807
POS9707	TAG 20:0-20:0-22:0	0.894155	1025.95
POS7853	TAG 16:2-18:3-18:3	0.893783	869.67
POS6765	TAG 15:0-15:1-15:1	0.892857	783.651
POS9729	TAG 20:3-22:2-22:7	0.892732	1029.78
POS6575	TAG 14:1-14:1-16:0	0.892651	769.634
POS9616	TAG 18:2-22:2-22:2	0.892201	1013.85
POS8830	TAG 16:0-20:1-20:1	0.892133	937.823
POS7709	TAG 15:1-18:3-18:3	0.891874	857.661
POS8738	TAG 16:4-20:1-20:1	0.891791	929.76
POS7396	TAG 14:2-14:2-21:2	0.891566	831.663
POS9139	TAG 18:1-18:1-22:0	0.891397	965.854
POS6963	TAG 14:1-14:1-18:1	0.891204	795.65
POS3666	DAG 14:0-18:1	0.891161	584.526
POS8662	TAG 18:1-18:1-19:0	0.891064	923.807
POS9094	TAG 18:2-20:1-20:1	0.890949	961.821
POS8595	TAG 17:2-19:1-19:1	0.890634	919.775
POS7753	TAG 15:1-18:2-18:2	0.890584	861.695
POS8937	TAG 15:3-21:1-22:7	0.89038	947.739
POS6334	TAG 12:0-12:0-19:1	0.890346	757.65
POS8492	TAG 14:1-20:0-20:0	0.890265	911.773
POS7513	TAG 13:0-18:1-18:1	0.889939	839.713
POS9048	TAG 18:3-18:3-22:0	0.889768	957.791
POS5603	TAG 12:3-14:0-14:0	0.889673	711.571
POS9392	TAG 18:2-21:1-21:1	0.889469	989.854
POS7424	TAG 13:1-18:2-18:2	0.889172	833.662
POS8691	TAG 13:1-21:0-21:0	0.888792	925.822
POS8687	TAG 16:2-20:3-20:3	0.888445	925.754
POS5436	TAG 12:2-14:3-14:3	0.88811	701.489
POS9143	TAG 16:0-21:1-21:1	0.887774	965.844
POS9646	TAG 18:2-22:1-22:1	0.887766	1017.89
POS7457	TAG 13:0-18:2-18:2	0.887643	835.683
POS9453	TAG 18:1-21:0-21:0	0.887527	995.864
POS9379	TAG 18:3-21:1-21:1	0.886947	987.836
POS8317	TAG 15:3-20:5-20:5	0.886722	901.668
POS9760	TAG 20:0-22:5-22:5	0.886587	1033.81
POS9851	TAG 20:1-22:1-22:1	0.886424	1047.93
POS8006	TAG 13:0-20:5-20:5	0.886173	879.689
POS9601	TAG 18:1-22:3-22:3	0.885771	1011.83
POS7322	TAG 14:0-16:0-18:1	0.885686	822.756
POS9159	TAG 18:1-20:0-20:0	0.885211	967.869
POS8956	TAG 16:4-21:3-21:3	0.884566	949.75
POS7615	TAG 16:0-16:1-18:1	0.884355	848.764
POS7573	TAG 14:0-14:0-22:6	0.883932	845.682
POS9633	TAG 18:3-22:1-22:1	0.883759	1015.87
POS7777	TAG 16:2-16:2-19:0	0.883188	863.673
POS8861	TAG 12:1-22:0-22:0	0.882865	939.836
POS8266	TAG 16:0-16:0-21:1	0.882535	897.791
POS5408	TAG 12:2-12:2-16:5	0.88229	699.451
POS6800	TAG 15:0-15:0-15:1	0.881207	785.664
POS6387	PC 16:0-18:1	0.88095	760.586
POS7426	TAG 14:1-14:1-21:3	0.880911	833.679
POS9268	TAG 17:1-21:1-21:1	0.880735	977.857
POS8120	TAG 17:1-18:1-18:2	0.880717	886.794
POS6345	PC 17:1-17:1	0.880674	758.571
POS4774	TAG 12:0-12:0-12:1	0.8806	659.52
POS6832	TAG 12:2-12:2-22:3	0.880298	787.62
POS8377	PEtOH 20:0-27:0	0.880123	904.799
POS8752	PEtOH 27:0-22:1	0.880123	930.782
POS7474	PEtOH 19:2-24:4	0.880123	836.615
POS6914	PEtOH 13:0-26:0	0.880123	792.608
POS6971	PMeOH 15:1-26:4	0.880123	796.584
POS6553	PEtOH 14:1-24:4	0.880123	768.543
POS5784	PEtOH 13:1-22:6	0.880123	722.459
POS5312	PMeOH 12:0-21:1	0.880123	692.523
POS6115	PEtOH 14:0-22:3	0.880123	744.545
POS6322	PEtOH 13:0-24:4	0.880123	756.576
POS7079	PEtOH 19:2-22:6	0.880123	804.552
POS6426	PEtOH 16:2-22:6	0.880123	762.506
POS5907	PMeOH 14:0-22:3	0.880123	730.567
POS6729	PEtOH 17:0-22:6	0.880123	780.575
POS5625	PMeOH 13:0-22:5	0.880123	712.493
POS6554	PEtOH 16:0-22:5	0.880123	768.557
POS7251	PEtOH 15:0-26:2	0.880123	816.643
POS4985	PMeOH 13:1-19:2	0.880123	674.463
POS6014	TAG 13:1-13:1-16:2	0.880044	737.561
POS9868	TAG 20:0-22:1-22:1	0.879333	1049.94
POS8737	TAG 18:5-18:5-21:3	0.879296	929.664
POS10006	TAG 22:0-22:0-22:2	0.87925	1077.97
POS6804	GlcADG 16:0-18:2	0.878438	786.552
POS9246	TAG 15:2-22:1-22:1	0.878294	975.838
POS6961	TAG 12:0-12:0-22:3	0.877997	795.63
POS9293	TAG 15:0-22:1-22:1	0.877746	979.867
POS4836	TAG 12:3-12:3-13:0	0.877715	663.454
POS9240	TAG 19:2-19:2-22:7	0.877546	975.763
POS9270	TAG 15:3-22:0-22:0	0.877518	977.855
POS9436	TAG 16:0-22:1-22:1	0.877516	993.884
POS9778	TAG 21:0-21:1-21:1	0.877447	1035.93
POS9670	TAG 20:1-20:1-22:0	0.877402	1021.91
POS9000	TAG 18:1-18:1-22:6	0.87735	953.768
POS8292	TAG 15:2-20:6-20:6	0.877311	899.605
POS8425	TAG 17:2-19:4-19:4	0.877122	907.694
POS7156	TAG 14:1-14:1-19:1	0.876697	809.668
POS9001	TAG 17:1-20:0-20:0	0.876508	953.851
POS9544	TAG 17:1-22:1-22:1	0.876504	1005.88
POS8106	TAG 17:3-18:2-18:2	0.876492	885.675
POS9528	TAG 17:2-22:1-22:1	0.876308	1003.87
POS6035	DAG 25:0-18:1	0.876233	738.696
POS8103	TAG 17:1-17:1-19:5	0.876222	885.682
POS9563	TAG 20:1-20:1-21:0	0.876126	1007.9
POS8131	TAG 16:1-16:1-21:4	0.876104	887.673
POS5162	TAG 12:3-12:3-15:3	0.876075	685.436
POS9452	TAG 17:0-22:4-22:4	0.875997	995.799
POS9095	TAG 14:0-22:2-22:2	0.875997	961.819
POS8808	TAG 12:1-22:1-22:1	0.875997	935.808
POS9525	TAG 18:1-22:5-22:5	0.875997	1003.8
POS9730	TAG 20:0-22:6-22:6	0.875997	1029.8
POS9863	TAG 22:2-22:7-22:7	0.875997	1049.77
POS7070	TAG 12:3-18:5-18:5	0.875997	803.545
POS7148	TAG 13:0-13:0-21:3	0.875997	809.668
POS9316	TAG 15:1-22:0-22:0	0.875997	981.884
POS9158	TAG 15:0-22:4-22:4	0.875997	967.797
POS9510	TAG 17:1-22:2-22:2	0.875997	1001.86
POS9704	TAG 19:1-22:3-22:3	0.875997	1025.86
POS9092	TAG 15:1-22:5-22:5	0.875997	961.751
POS6796	TAG 12:1-12:1-22:6	0.875997	785.572
POS9241	TAG 16:1-22:5-22:5	0.875997	975.754
POS8925	TAG 14:0-22:6-22:6	0.875997	945.726
POS9203	TAG 16:1-22:6-22:6	0.875997	971.731
POS9177	TAG 16:0-22:7-22:7	0.875997	969.716
POS8904	TAG 14:1-22:6-22:6	0.875997	943.701
POS5347	TAG 12:1-12:1-15:2	0.875997	695.518
POS6543	TAG 12:0-12:0-20:3	0.875997	767.596
POS7126	TAG 13:0-13:0-21:4	0.875997	807.632
POS7683	TAG 13:0-19:4-19:4	0.875997	855.665
POS8735	TAG 13:1-22:6-22:6	0.875997	929.672
POS8354	TAG 15:0-20:6-20:6	0.875997	903.663
POS7425	TAG 12:2-19:5-19:5	0.875997	833.586
POS5681	TAG 12:0-12:0-16:1	0.875997	715.601
POS5646	TAG 12:0-12:0-16:2	0.875997	713.579
POS7282	TAG 12:1-18:2-18:2	0.875997	819.628
POS6018	TAG 12:0-12:0-18:4	0.875997	737.551
POS4614	TAG 12:2-12:3-12:3	0.875997	645.414
POS6897	TAG 12:0-12:0-22:5	0.875997	791.613
POS7215	TAG 12:0-18:4-18:4	0.875997	813.603
POS9559	TAG 18:1-22:4-22:4	0.875997	1007.79
POS5003	TAG 12:2-12:2-14:3	0.875997	675.472
POS9742	TAG 20:1-22:5-22:5	0.875997	1031.79
POS9542	TAG 18:0-22:5-22:5	0.875997	1005.78
POS7550	TAG 16:5-16:5-19:4	0.875997	843.543
POS5207	TAG 12:0-12:0-14:1	0.875997	687.566
POS6955	TAG 14:3-14:3-19:4	0.875997	795.572
POS4970	TAG 12:0-12:0-13:1	0.875997	673.544
POS7551	TAG 12:1-19:3-19:3	0.875997	843.661
POS7381	TAG 13:1-18:3-18:3	0.875997	829.645
POS7280	TAG 16:5-16:5-17:2	0.875997	819.538
POS6923	TAG 14:3-14:3-19:5	0.875997	793.546
POS7259	TAG 16:5-16:5-17:3	0.875997	817.543
POS6890	TAG 15:2-16:5-16:5	0.875997	791.53
POS4638	TAG 12:1-12:3-12:3	0.875997	647.429
POS5089	TAG 12:1-12:1-14:2	0.875997	681.505
POS5030	TAG 12:2-12:2-14:2	0.875997	677.471
POS6346	GlcADG 14:0-18:2	0.874703	758.54
POS6389	DGTS 18:2-18:2	0.8743	760.608
POS4308	DAG 17:1-18:1	0.870931	624.556
POS7303	TAG 14:0-16:1-18:1	0.87007	820.74
POS7165	GlcADG 18:2-18:2	0.868865	810.574
POS7588	TAG 14:0-18:1-18:2	0.866759	846.756
POS4286	DAG 17:1-18:2	0.865498	622.541
POS4098	DAG 16:1-18:1	0.864726	610.54
POS4143	DAG 16:0-18:1	0.864257	612.556
POS6034	DGTS 16:0-18:1	0.86278	738.626
POS6818	PC 16:0e/21:2	0.849633	786.594
POS6854	GlcADG 16:0-18:1	0.840347	788.589
POS7193	GlcADG 18:1-18:2	0.828214	812.601
POS8376	TAG 16:0-18:1-20:1	0.826423	904.824
POS5979	DGTS 16:1-18:2	0.823374	734.594
POS6948	TAG 14:0-16:0-16:1	0.823342	794.725
POS5316	DAG 22:1-18:2	0.822413	692.616
POS5236	PE 6:0-26:2	0.821596	688.504
POS7477	TAG 15:0-16:0-18:1	0.820076	836.758
POS3824	DAG 15:0-18:2	0.819993	596.525
POS6313	PC 16:1-18:2	0.819794	756.555
POS5825	DAG 24:0-18:1	0.817219	724.683
POS5339	DAG 18:1-22:1	0.813733	694.636
POS7793	TAG 16:0-17:0-18:1	0.812177	864.795
POS3869	DAG 15:0-18:1	0.811078	598.541
POS5792	DGTS 15:0-18:2	0.810179	722.608
POS6437	DGTS 18:1-18:2	0.810148	762.594
POS2489	LDGTS 18:3	0.80518	496.363
POS8657	TAG 15:3-20:6-22:7	0.804244	923.642
POS4870	DAG 20:1-18:2	0.798442	664.588
POS4550	DAG 18:0-18:1	0.794375	640.587
POS5791	DAG 18:1-24:1	0.792787	722.665
POS8725	TAG 18:1-18:2-20:1	0.791226	928.83
POS7747	TAG 15:0-18:1-18:2	0.785175	860.774
POS6349	DGTS 18:2-18:3	0.785017	758.593
POS4042	DAG 16:1-18:3	0.783996	606.509
POS2238	LDGTS 16:1	0.782246	472.363
POS5365	DAG 22:0-18:1	0.777599	696.651
POS6691	PC 18:3-18:3	0.776933	778.54
POS5596	DGTS 14:0-18:1	0.776141	710.593
POS5564	DGTS 14:0-18:2	0.772747	708.576
POS7140	TAG 14:0-15:0-18:1	0.770701	808.74
POS7872	TAG 16:0-18:2-18:3	0.767601	870.755
POS3157	Cer-NS d19:2/16:1	0.758652	548.503
POS8777	TAG 16:0-18:1-22:1	0.757175	932.866
POS6975	TAG 15:0-15:0-16:0	0.75645	796.743
POS4339	DAG 17:0-18:1	0.754825	626.574
POS7132	GlcADG 18:2-18:3	0.750554	808.558
POS8799	TAG 16:0-18:1-22:0	0.747822	934.874
POS7009	PC 19:1-18:2	0.740209	798.602
POS5823	DGTS 15:0-18:1	0.738491	724.61
POS5981	DGTS 16:0-18:3	0.737833	734.576
POS6548	PC 17:2-18:2	0.724757	768.555
POS4274	DAG 17:2-18:2	0.724391	620.527
POS6225	DAG 18:1-26:1	0.722412	750.699
POS5936	PC 14:0-18:1	0.720671	732.553
POS5949	DGTS 17:2-17:2	0.716737	732.577
POS6182	DGTS 17:1-18:2	0.710647	748.608
POS7277	TAG 14:0-16:1-18:2	0.706976	818.727
POS6291	PC 17:2-17:2	0.706637	754.538
POS5587	HexCer-NS d19:2/16:1	0.703547	710.556
POS9040	TAG 18:1-18:2-22:1	0.698491	956.866
POS6583	PC 17:1-18:2	0.687088	770.569
POS6618	PC 17:1-18:1	0.681448	772.586
POS7567	TAG 14:0-18:2-18:2	0.672632	844.74
POS6648	PC 17:0-18:1	0.670821	774.527
POS8504	TAG 18:1-18:3-19:1	0.669743	912.785
POS8919	TAG 18:1-18:1-21:1	0.646572	944.866
POS7006	GlcADG 17:1-18:2	0.642437	798.597
POS6261	DGTS 18:4-18:4	0.637475	752.538
POS7847	TAG 16:1-18:2-18:3	0.634429	868.741
POS6516	PC 17:2-18:3	0.631669	766.538
POS7195	DGTS 20:3-20:3	0.628835	812.658
POS4890	DAG 18:1-20:1	0.628648	666.602
POS8676	TAG 18:2-18:3-20:1	0.628527	924.804
POS7141	DGTS 20:4-20:4	0.626518	808.589
POS7794	DGTS 22:4-22:4	0.623928	864.683
POS6142	PC 15:0-18:1	0.623572	746.561
POS3912	DGTS 12:0-12:0	0.622996	600.466
POS7695	DGTS 22:6-22:6	0.622996	856.61
POS6913	DGTS 19:1-19:1	0.622996	792.691
POS6004	DGTS 17:1-17:1	0.622996	736.622
POS5565	DGTS 16:1-16:1	0.622996	708.591
POS4367	DGTS 13:0-13:0	0.622996	628.5
POS5421	DGTS 16:3-16:3	0.622996	700.52
POS6176	DGTS 18:5-18:5	0.622996	748.537
POS5153	DGTS 15:0-15:0	0.622996	684.562
POS7744	DGTS 22:5-22:5	0.622996	860.668
POS7113	TAG 14:0-16:1-17:1	0.622376	806.724
POS7038	PC 11:0-26:2	0.615996	800.618
POS6063	PE 18:2e/19:2	0.611974	740.566
POS7225	PC 19:1-19:1	0.603739	814.637
POS7011	PC 21:1-16:2	0.592393	798.622
POS7544	TAG 14:0-18:2-18:3	0.59148	842.727
POS2447	ACar 23:3	0.587156	492.404
POS2144	ACar 21:3	0.587156	464.375
POS1961	ACar 20:3	0.587156	450.364
POS2953	ACar 26:3	0.587156	534.457
POS1753	ACar 19:3	0.587156	436.341
POS2727	ACar 25:6	0.587156	514.389
POS2557	ACar 24:6	0.587156	500.438
POS1456	ACar 17:3	0.587156	408.308
POS1080	ACar 14:1	0.587156	370.294
POS2237	ACar 22:6	0.587156	472.343
POS2303	ACar 22:3	0.587156	478.385
POS3369	DGTS 2:0-20:4	0.580032	564.396
POS7194	PC 20:1-18:2	0.579564	812.609
POS5683	PMeOH 18:5-18:5	0.568861	716.436
POS9426	TAG 18:0-20:0-22:0	0.563737	992.964
POS7174	PC 19:2-19:2	0.560301	810.613
POS6262	PC 18:2-16:3	0.556517	752.522
POS5018	DAG 21:1-18:3	0.550477	676.602
POS8406	PMeOH 27:0-22:6	0.548385	906.704
POS8534	TAG 18:1-18:2-19:1	0.547724	914.824
POS6298	DGTS 18:2-18:5	0.545283	754.573
POS2597	DGTS 7:0-10:0	0.539018	502.377
POS6028	PEtOH 14:0-22:6	0.536695	738.505
POS8586	TAG 17:0-18:1-20:1	0.53567	918.851
POS6951	DGTS 25:0-13:1	0.531859	794.703
POS6817	DGTS 18:2-20:3	0.529101	786.621
POS6731	DGTS 16:0-21:1	0.527093	780.689
POS5460	DGTS 12:0-20:5	0.525099	702.539
POS5234	DGTS 13:1-18:4	0.525047	688.519
POS8064	DGTS 21:2-24:4	0.522849	882.707
POS3617	DGTS 5:0-18:3	0.521286	580.419
POS4990	DAG 21:2-18:3	0.51884	674.587
POS4175	DGTS 7:0-18:0	0.518649	614.486
POS8995	TAG 18:2-18:3-22:1	0.516395	952.842
POS4447	DGTS 7:0-20:4	0.515177	634.45
POS4826	DAG 18:2-20:2	0.513811	662.573
POS8585	DGTS 25:0-22:2	0.5117	918.85
POS5466	DGTS 10:0-22:5	0.50997	702.533
POS9369	TAG 18:1-21:1-21:1	0.507167	986.913
POS4548	DGTS 5:0-22:1	0.506814	640.507
POS5338	DGTS 5:0-26:2	0.505478	694.607
POS5695	DGTS 11:0-22:5	0.50474	716.551
POS6153	DGTS 13:1-22:3	0.504643	746.591
POS6883	DGTS 18:0-20:3	0.504173	790.617
POS6119	DGTS 15:0-20:5	0.502238	744.576
POS7441	DGTS 24:4-18:5	0.501652	834.644
POS8172	DGTS 26:4-20:5	0.501354	890.706
POS3289	DGTS 2:0-19:0	0.501022	558.434
POS7766	DGTS 24:4-20:5	0.500932	862.675
POS6696	DGTS 16:4-22:5	0.500802	778.584
POS6809	DGTS 14:1-24:4	0.500687	786.65
POS6527	DGTS 10:0-26:1	0.500687	766.667
POS8411	DGTS 27:0-19:1	0.500687	906.827
POS8868	DGTS 27:0-22:5	0.500687	940.815
POS8846	DGTS 27:0-22:6	0.500687	938.789
POS8066	DGTS 19:2-26:4	0.500687	882.728
POS8951	DGTS 27:0-22:1	0.500687	948.838
POS6693	DGTS 11:0-26:2	0.500687	778.675
POS8609	DGTS 27:0-20:1	0.500687	920.806
POS5233	DGTS 9:0-22:5	0.500687	688.536
POS5789	DGTS 7:0-26:2	0.500687	722.608
POS6646	DGTS 11:0-26:4	0.500687	774.62
POS4171	DGTS 2:0-23:0	0.500687	614.562
POS7497	DGTS 16:3-26:4	0.500687	838.661
POS6557	DGTS 15:1-22:6	0.500687	768.588
POS5779	DGTS 16:4-18:5	0.500687	722.519
POS5884	DGTS 12:0-22:6	0.500687	728.567
POS2994	DGTS 2:0-18:4	0.500687	536.372
POS6620	DGTS 13:1-24:4	0.500687	772.613
POS2949	DGTS 2:0-18:5	0.500687	534.355
POS2821	DGTS 3:0-16:4	0.500687	522.354
POS7413	TAG 13:1-18:1-18:1	0.486555	832.744
POS8931	TAG 17:2-19:0-21:0	0.483253	946.882
POS6911	PC 16:0e/22:6	0.481912	792.503
POS7697	TAG 15:0-18:2-18:3	0.466981	856.751
POS4653	Cer-NS d18:1/24:1	0.46538	648.63
POS6778	GlcADG 16:1-18:2	0.458122	784.56
POS6038	HexCer-NS d19:2/18:1	0.453383	738.588
POS5078	DAG 18:1-21:1	0.436126	680.633
POS5314	PE 16:0-16:0	0.429744	692.522
POS6320	PC 14:1e/21:2	0.413985	756.6
POS5054	DAG 15:1-24:2	0.398284	678.621
POS8029	TAG 17:2-18:2-18:3	0.387836	880.718
POS8645	TAG 18:2-18:2-20:3	0.380018	922.789
POS5659	PMeOH 19:0-16:4	0.377024	714.499
POS5112	HexCer-NS d19:2/14:1	0.373061	682.519
POS7319	HexCer-NS d19:2/24:1	0.369465	822.685
POS5652	PMeOH 15:1-20:3	0.366612	714.506
POS5280	PEtOH 13:1-19:1	0.355922	690.506
POS5725	PMeOH 15:1-20:1	0.344625	718.534
NEG152	FA 18:2	1	279.234
NEG183	FA 18:0	1	283.266
NEG161	FA 18:1	1	281.249
NEG353	FA 22:0	1	339.326
NEG343	FA 22:1	1	337.31
NEG274	FA 20:0	1	311.295
NEG266	FA 20:1	1	309.28
NEG213	FA 19:1	1	295.264
NEG131	FA 17:0	1	269.248
NEG257	FA 20:2	1	307.264
NEG142	FA 18:3	1	277.216
NEG98	FA 16:0	1	255.233
NEG252	FA 20:3	1	305.248
NEG127	FA 17:1	1	267.233
NEG85	FA 16:1	1	253.218
NEG120	FA 17:2	1	265.217
NEG81	FA 16:2	1	251.201
NEG117	FA 17:3	1	263.201
NEG73	FA 16:3	1	249.186
NEG3857	SHexCer d37:0	0.999854	822.585
NEG4875	SHexCer d48:0	0.999854	976.781
NEG4982	SHexCer d50:1	0.999854	1002.78
NEG4939	SHexCer d49:0	0.999854	990.797
NEG5229	SHexCer d55:3	0.999854	1068.79
NEG5104	SHexCer d52:2	0.999854	1028.78
NEG5125	SHexCer d52:0	0.999854	1032.79
NEG5197	SHexCer d54:3	0.999854	1054.78
NEG5168	SHexCer d53:2	0.999854	1042.79
NEG4202	SHexCer d40:0	0.999854	864.616
NEG3839	SHexCer d37:1	0.999854	820.563
NEG3459	SHexCer d34:3	0.999854	774.479
NEG3638	SHexCer d35:0	0.999854	794.53
NEG3827	SHexCer d37:2	0.999854	818.567
NEG3356	SHexCer d33:2	0.999854	762.495
NEG3808	SHexCer d37:3	0.999854	816.529
NEG1805	LPC 18:1	0.987439	566.345
NEG1280	LPG 18:2	0.985875	507.273
NEG3160	PE 18:1-18:2	0.984446	740.521
NEG5625	GM3 d39:3	0.983559	1217.77
NEG5604	GM3 d38:2	0.983559	1205.77
NEG5608	GM3 d38:1	0.983559	1207.75
NEG5636	GM3 d39:1	0.983559	1221.78
NEG5268	GM3 d29:1	0.983559	1081.63
NEG1766	FAHFA 18:1/18:2	0.983348	559.446
NEG1791	FAHFA 18:0/18:1	0.97081	563.504
NEG3882	PC 18:2-18:2	0.96898	826.558
NEG3146	PE 18:2-18:2	0.965645	738.506
NEG3124	PE 18:3-18:3	0.96555	734.474
NEG3899	PC 18:1-18:2	0.963339	828.575
NEG1125	LPE 18:1	0.9604	478.296
NEG1724	Cer-ADS d18:0/16:0	0.960296	554.513
NEG1288	LPG 18:1	0.959976	509.287
NEG1284	FAHFA 16:1/16:0	0.959821	507.441
NEG1117	LPE 18:2	0.959632	476.277
NEG1736	FAHFA 18:3/18:2	0.959267	555.44
NEG773	LPA 18:2	0.956639	433.234
NEG3178	PE 18:1-18:1	0.944765	742.53
NEG4858	OxPI 18:1-22:6+4O	0.944061	971.508
NEG2835	PA 18:1-18:1	0.943351	699.495
NEG2878	PE 16:0e/18:0	0.942427	704.567
NEG3475	PE 22:5e/18:1	0.942065	776.543
NEG786	LPA 18:1	0.938514	435.25
NEG3685	PC 16:1-18:2	0.936964	800.544
NEG2944	PMeOH 18:1-18:1	0.935563	713.509
NEG3807	PC 17:1-18:1	0.934942	816.574
NEG2794	PA 18:2-18:2	0.93352	695.464
NEG4524	Cer-EOS d23:1/15:1-O-18:1	0.932722	916.773
NEG4023	SQDG 18:2-18:2	0.932516	841.548
NEG3617	GlcADG 18:2-18:2	0.9314	791.529
NEG3792	PC 17:1-18:2	0.930932	814.568
NEG3871	PC 18:2-18:3	0.929174	824.544
NEG3856	PC 18:3-18:3	0.928877	822.527
NEG3456	PE 22:5e/18:2	0.927785	774.53
NEG3647	GlcADG 18:1-18:1	0.926463	795.561
NEG4105	OxPE 18:1-22:6+4O	0.922568	852.513
NEG680	LPA 16:0	0.922126	409.234
NEG2891	PMeOH 18:3-18:3	0.920685	705.451
NEG4114	PI 18:3-18:3	0.91584	853.493
NEG4053	SQDG 18:1-18:1	0.915422	845.564
NEG2920	PMeOH 18:2-18:2	0.914836	709.479
NEG4169	PI 18:1-18:1	0.910192	861.548
NEG2551	Cer-ADS d23:0/19:0	0.907661	666.638
NEG4144	PI 18:2-18:2	0.90531	857.518
NEG2672	Cer-AP t18:0/24:0	0.901707	682.634
NEG3915	PC 18:1-18:1	0.89767	830.56
NEG3674	PC 16:1-18:3	0.895181	798.528
NEG3702	PC 16:1-18:1	0.894762	802.558
NEG2722	PMeOH 16:0-18:1	0.893899	687.495
NEG3995	SQDG 18:3-18:3	0.892176	837.483
NEG3380	SQDG 15:0-15:0	0.890012	765.467
NEG3950	SQDG 18:4-18:4	0.890012	833.456
NEG3338	SQDG 15:1-15:1	0.890012	761.438
NEG3180	Cer-AS d26:2/22:2	0.887578	742.654
NEG2481	PG 14:1-14:1	0.885637	661.396
NEG4064	SQDG 18:0-18:1	0.885333	847.581
NEG3465	SQDG 13:1-18:1	0.885317	775.441
NEG3717	PC 16:0-18:1	0.884828	804.575
NEG2436	Cer-AP t18:0/22:0	0.883912	654.602
NEG4438	PI 20:5-20:5	0.879495	901.504
NEG3775	PC 17:1-18:3	0.879455	812.542
NEG3594	PC 15:0-18:2	0.876244	788.544
NEG3137	PE 18:2-18:3	0.875792	736.491
NEG3953	PI 16:0-18:2	0.873331	833.517
NEG3482	SQDG 13:0-18:1	0.868416	777.47
NEG4709	HBMP 16:2-16:2-16:2	0.86589	947.66
NEG3619	HBMP 12:0-12:0-12:0	0.86589	791.553
NEG4041	SQDG 18:1-18:2	0.865283	843.548
NEG3364	SQDG 12:0-18:1	0.864305	763.452
NEG4155	PC 18:1-20:1	0.864197	858.62
NEG2925	Cer-AP t18:0/26:0	0.862884	710.666
NEG4007	SQDG 14:1-22:4	0.862839	839.504
NEG4011	MGDG 18:1-18:2	0.861452	839.605
NEG2807	Cer-AP t18:0/25:0	0.861291	696.648
NEG3058	Cer-ADS d28:0/15:0	0.859007	726.662
NEG2566	Cer-AP t18:0/23:0	0.857198	668.62
NEG4946	HexCer-AP t22:2/31:1	0.855527	992.774
NEG4453	OxPI 16:0-20:5+3O(2Cyc)	0.853615	903.507
NEG3973	SQDG 18:2-18:5	0.853039	835.468
NEG4632	HexCer-NS d17:1/34:2	0.848265	932.809
NEG4159	PI 18:1-18:2	0.847035	859.532
NEG3948	PC 18:0-18:1	0.846685	832.604
NEG2502	SM d14:0/14:1	0.846548	663.486
NEG3974	PI 16:0-18:1	0.843087	835.532
NEG2022	LPI 18:2	0.843023	595.288
NEG2816	PA 18:1-18:2	0.842219	697.48
NEG2953	Cer-AS d28:2/18:2	0.841424	714.625
NEG3826	PC 17:0-18:1	0.838074	818.593
NEG3288	Cer-AS d25:2/24:2	0.83753	756.671
NEG3752	SQDG 16:3-18:3	0.836865	809.458
NEG4111	SQDG 17:2-20:3	0.836584	853.512
NEG3608	PC 15:0-18:1	0.835869	790.559
NEG4137	PC 20:1-18:2	0.834077	856.606
NEG3925	SQDG 18:4-18:5	0.833086	831.44
NEG3098	SQDG 12:0-16:3	0.832393	731.402
NEG1908	FAHFA 18:2/20:4	0.832298	581.453
NEG3844	SQDG 13:1-22:6	0.83161	821.468
NEG1616	FAHFA 18:0/16:0	0.830862	537.492
NEG3523	SQDG 12:0-20:5	0.82952	783.434
NEG3680	SQDG 15:1-18:3	0.829403	799.493
NEG4665	SQDG 19:0-24:4	0.828398	939.604
NEG4697	SQDG 23:0-20:1	0.828034	945.65
NEG4233	OxPI 16:0-20:5+1O(1Cyc)	0.827123	869.49
NEG3892	SQDG 17:2-18:2	0.826997	827.514
NEG3878	SQDG 17:0-18:5	0.826742	825.5
NEG3018	SQDG 12:0-15:0	0.826261	723.455
NEG3697	SQDG 13:0-20:3	0.826261	801.5
NEG3678	SQDG 13:0-20:4	0.826261	799.484
NEG4142	SQDG 16:4-22:6	0.826261	857.444
NEG3664	SQDG 13:0-20:5	0.826261	797.467
NEG3864	SQDG 13:0-22:6	0.826261	823.483
NEG4143	SQDG 13:1-24:2	0.826261	857.534
NEG3735	SQDG 16:2-18:5	0.826261	807.44
NEG3494	SQDG 12:0-19:0	0.826261	779.482
NEG4452	SQDG 19:2-22:6	0.826261	903.519
NEG3923	SQDG 16:4-20:5	0.826261	831.441
NEG5051	SQDG 27:0-22:6	0.826261	1019.69
NEG3762	PC 17:2-18:3	0.823492	810.53
NEG3416	GlcADG 16:0-18:1	0.822896	769.547
NEG4127	PI 18:2-18:3	0.819864	855.502
NEG2770	PA 18:3-18:3	0.815564	691.434
NEG3832	PI 15:0-18:2	0.815511	819.503
NEG3150	GlcADG 14:0-18:2	0.812428	739.498
NEG1941	FAHFA 18:1/20:3	0.810222	585.507
NEG3057	PE 17:1-18:2	0.80882	726.507
NEG3723	PI 14:0-18:2	0.808548	805.486
NEG3398	GlcADG 16:0-18:2	0.805379	767.531
NEG4054	PI 17:1-18:2	0.80476	845.518
NEG3737	PI 14:0-18:1	0.802637	807.501
NEG4084	PI 17:0-18:1	0.80043	849.55
NEG2689	PMeOH 16:0-18:2	0.800364	685.48
NEG1533	FAHFA 16:1/18:3	0.797908	529.423
NEG3954	PI 17:1-17:1	0.797702	833.505
NEG2572	PA 16:1-18:2	0.795805	669.448
NEG3038	PE 17:1-18:3	0.795182	724.49
NEG4065	PI 17:0-18:2	0.791144	847.534
NEG4448	Cer-AP t26:1/32:1	0.791016	902.833
NEG2938	PE 16:1-18:2	0.790588	712.5
NEG3632	GlcADG 18:1-18:2	0.787706	793.545
NEG2661	Cer-ADS d22:0/21:0	0.787141	680.652
NEG3928	PI 16:0-18:3	0.784463	831.502
NEG2674	PMeOH 16:1-18:2	0.782433	683.464
NEG3656	OxPE 18:1-20:3+2O(1Cyc)	0.780514	796.511
NEG3255	GlcADG 15:0-18:2	0.780244	753.516
NEG4734	HBMP 12:0-18:2-18:2	0.779925	951.67
NEG3196	PE 18:0-18:1	0.773676	744.554
NEG4408	Cer-AS d17:2/42:2	0.773231	896.823
NEG5269	AcylGlcADG 12:0-22:3-22:3	0.772652	1081.8
NEG5523	AcylGlcADG 20:3-22:6-22:6	0.772652	1175.77
NEG5513	AcylGlcADG 20:4-22:6-22:6	0.772652	1173.76
NEG4799	AcylGlcADG 12:0-18:5-18:5	0.772652	961.601
NEG4514	AcylGlcADG 12:0-12:0-20:5	0.772652	915.596
NEG5314	AcylGlcADG 18:4-18:4-22:6	0.772652	1093.69
NEG3846	PI 15:0-18:1	0.771359	821.517
NEG3485	GlcADG 15:0-20:4	0.770099	777.544
NEG3718	Cer-ADS d25:0/27:1	0.769914	804.771
NEG4118	PC 20:1-18:3	0.768233	854.592
NEG3602	GlcADG 18:2-18:3	0.766858	789.515
NEG4606	PI 20:5-22:5	0.765183	929.538
NEG3381	GlcADG 16:1-18:2	0.764545	765.515
NEG3845	GlcADG 18:1-20:2	0.763052	821.567
NEG4593	PI 20:5-22:6	0.762968	927.522
NEG3450	PG 18:1-18:1	0.762237	773.532
NEG2967	PE 16:0-18:1	0.758347	716.521
NEG3541	Cer-AP t20:0/26:0	0.757379	784.702
NEG2951	PE 16:1-18:1	0.757339	714.506
NEG3514	PS 18:2-18:2	0.757279	782.496
NEG4847	HBMP 16:4-16:4-18:1	0.756502	969.609
NEG4698	HBMP 16:3-16:3-16:1	0.7551	945.619
NEG1282	FAHFA 18:1/14:0	0.754944	507.36
NEG4441	HBMP 12:0-20:1-12:0	0.750118	901.672
NEG4321	GlcADG 21:0-21:0	0.749602	883.71
NEG3831	GlcADG 19:2-19:2	0.7494	819.552
NEG3976	GlcADG 20:5-20:5	0.7494	835.517
NEG3815	HBMP 12:0-12:0-14:1	0.748984	817.577
NEG4246	HBMP 12:0-12:0-18:2	0.748841	871.614
NEG4498	HBMP 14:1-16:4-16:4	0.74812	913.552
NEG4513	HBMP 14:0-16:4-16:4	0.74812	915.6
NEG4775	HBMP 14:0-14:0-20:1	0.74812	957.71
NEG3509	PI 15:0-15:0	0.746062	781.501
NEG3510	GlcADG 17:0-18:2	0.742686	781.544
NEG3334	PS 16:0-18:1	0.741752	760.511
NEG2785	PA 18:2-18:3	0.739549	693.448
NEG2600	PA 16:0-18:1	0.738509	673.479
NEG3318	Cer-AP t28:2/20:2	0.737923	758.65
NEG3568	PS 18:1-18:1	0.737901	786.527
NEG1563	FAHFA 16:0/18:2	0.734128	533.453
NEG2688	PA 17:1-18:1	0.732239	685.479
NEG4186	PI 18:0-18:1	0.730877	863.564
NEG3148	PI 11:0-16:0	0.729728	739.452
NEG1937	Cer-AP t17:0/18:0	0.72933	584.524
NEG1857	Cer-AS d18:2/18:2	0.725834	574.495
NEG4214	Cer-AS d29:3/28:2	0.72225	866.805
NEG3090	PE 17:0-18:1	0.721025	730.538
NEG2590	PA 16:0-18:2	0.719757	671.465
NEG4204	Cer-AP t20:0/35:0	0.717793	864.824
NEG2387	PA 14:0-18:1	0.715971	645.45
NEG2805	Cer-AP t19:0/24:0	0.714411	696.649
NEG3139	PI 10:0-17:1	0.713872	737.418
NEG4485	OxPI 18:0-18:1+3O	0.71313	911.535
NEG3163	Cer-AS d14:3/34:2	0.712293	740.668
NEG3766	Cer-AS d27:3/26:2	0.70988	810.73
NEG2676	PA 17:1-18:2	0.707683	683.464
NEG3537	OxPE 18:0-20:3+1O	0.706399	784.557
NEG2926	PI 6:0-19:0	0.701412	711.414
NEG2743	PE 14:0-18:1	0.700548	688.5
NEG3313	PS 16:0-18:2	0.698019	758.496
NEG2042	FAHFA 24:4/15:1	0.68567	597.363
NEG2909	PI 4:0-21:2	0.685335	707.385
NEG3128	Cer-AP t14:0/32:2	0.680164	734.657
NEG4097	Cer-AP t14:0/40:0	0.680164	850.816
NEG2863	Cer-AP t14:2/30:2	0.680164	702.613
NEG1991	Cer-AP t14:2/22:2	0.680164	590.49
NEG915	Cer-AP t14:2/12:1	0.680164	452.334
NEG1833	PI 2:0-13:1	0.678122	569.234
NEG4806	HexCer-NS d24:2/29:0	0.672802	962.822
NEG2930	PMeOH 18:1-18:2	0.669206	711.495
NEG3535	PS 18:1-18:2	0.668625	784.512
NEG3401	PI 5:0-24:0	0.657568	767.486
NEG3068	PE 17:0-18:2	0.657494	728.522
NEG3021	GlcADG 13:1-18:2	0.656872	723.456
NEG4367	HexCer-NS d24:1/24:2	0.656723	890.758
NEG4357	HBMP 12:0-16:3-16:4	0.652729	889.553
NEG2704	HexCer-AP t18:1/13:1	0.651379	686.482
NEG4638	HexCer-NS d19:1/32:1	0.65077	934.8
NEG4355	HexCer-NS d29:3/19:1	0.65077	888.748
NEG2517	HexCer-NS d16:2/16:2	0.65077	664.506
NEG2338	FAHFA 22:4/20:2	0.650432	637.503
NEG2861	PE 15:0-18:1	0.648907	702.511
NEG1591	FAHFA 18:1/16:0	0.646951	535.471
NEG3648	PI 6:0-25:0	0.644363	795.52
NEG5247	PI 27:0-24:1	0.643396	1073.8
NEG5256	PI 24:0-27:0	0.643396	1075.79
NEG5238	PI 27:0-24:2	0.643396	1071.77
NEG2494	PI 4:0-18:3	0.643396	663.32
NEG4427	PI 18:5-22:6	0.643396	899.484
NEG3411	HexCer-NDS d21:0/18:1	0.636969	768.647
NEG4401	OxPI 18:1-20:5+1O(1Cyc)	0.636418	895.502
NEG2462	PA 15:0-18:2	0.63505	657.45
NEG2923	PE 16:2-18:2	0.634637	710.483
NEG4558	HexCer-NDS d17:0/33:1	0.63385	922.815
NEG3687	OxPS 18:1-18:1+1O(1Cyc)	0.614348	800.496
NEG2575	GlcADG 13:1-14:1	0.611284	669.406
NEG5044	GlcADG 26:1-26:2	0.609855	1017.8
NEG3417	PG 18:2-18:2	0.609752	769.5
NEG3052	PA 20:1-18:2	0.605536	725.513
NEG4282	GlcADG 24:1-18:2	0.603939	877.661
NEG3011	GlcADG 15:1-16:2	0.602819	723.454
NEG4694	HexCer-AP t19:1/27:0	0.602272	944.754
NEG3202	PG 16:1-18:1	0.593365	745.501
NEG3429	PE 18:1-20:1	0.592304	770.569
NEG3387	PE 18:2-20:2	0.591838	766.538
NEG4853	HexCer-NS d14:3/40:2	0.591226	970.821
NEG3795	Cer-NDS d14:0/40:2	0.590302	814.792
NEG2636	HexCer-NS d14:3/19:1	0.587399	678.501
NEG3282	PE 18:1-19:1	0.587318	756.556
NEG3432	PG 18:1-18:2	0.582779	771.517
NEG3264	HexCer-AP t20:1/16:2	0.578289	754.538
NEG4884	HexCer-NS d15:1/36:2	0.575675	978.8
NEG4496	HexCer-AP t29:0/18:1	0.575638	912.743
NEG2970	GlcADG 13:1-18:5	0.575446	717.426
NEG4187	GlcADG 20:4-22:6	0.573108	863.528
NEG3270	GlcADG 16:3-18:5	0.573108	755.437
NEG3294	GlcADG 16:2-18:5	0.573108	757.443
NEG2389	GlcADG 12:0-13:0	0.573108	645.401
NEG2910	PMeOH 18:2-18:3	0.571789	707.462
NEG3372	PE 18:2-20:3	0.569686	764.522
NEG3198	HexCer-AP t20:1/15:0	0.568964	744.563
NEG3490	HexCer-NS d14:1/26:2	0.566912	778.621
NEG4508	HexCer-NS d14:3/36:2	0.566912	914.756
NEG2670	HexCer-NDS d15:0/18:2	0.566912	682.523
NEG2520	HexCer-NS d14:2/18:2	0.566912	664.488
NEG3404	PE 18:1-20:2	0.566483	768.553
NEG3352	PE 18:3-20:3	0.565335	762.505
NEG3189	PG 16:1-18:2	0.561973	743.488
NEG3283	PS 16:0-18:3	0.559764	756.479
NEG3397	PG 18:2-18:3	0.559361	767.513
NEG3721	OxPG 18:1-18:1+2O	0.559094	805.558
NEG3609	HexCer-AP t14:0/21:1	0.554659	790.567
NEG3545	PI 11:0-20:5	0.552955	785.416
NEG3216	PG 16:0-18:1	0.552259	747.516
NEG1838	Cer-NS d17:3/20:2	0.545708	570.483
NEG2276	Cer-NS d15:3/26:2	0.542673	626.546
NEG2474	PA 15:0-18:1	0.531298	659.465
NEG4961	HexCer-AP t24:0/29:1	0.521249	996.819
NEG2497	PG 4:0-24:1	0.518306	663.417
NEG4015	OxPS 18:1-20:3+2O(1Cyc)	0.51526	840.513
NEG4003	HexCer-AP t14:1/28:2	0.513664	838.636
NEG4831	HexCer-AP t15:0/36:2	0.513664	966.811
NEG2089	LPC 20:4	0.510821	602.347
NEG3811	Cer-NDS d19:0/35:1	0.508421	816.811
NEG2998	PA 18:1-20:4	0.508368	721.463
NEG2496	PG 8:0-20:1	0.505888	663.401
NEG3502	PS 18:2-18:3	0.498777	780.479
NEG3169	PG 16:0-18:4	0.486576	741.464
NEG2498	PA 18:2-16:4	0.479684	663.414
NEG3933	SM d24:1/16:0	0.477638	831.675
NEG3439	PC 18:2e/14:1	0.476658	772.556
NEG1675	Cer-NS d16:3/19:0	0.471709	546.488
NEG4354	Cer-NDS d14:0/42:2	0.471548	888.828
NEG4974	HexCer-AP t14:0/36:1	0.470198	1000.8
NEG3500	PE 22:3e/18:1	0.452931	780.598
NEG2941	Cer-NS d21:2/26:2	0.419273	712.675
NEG2065	Cer-NS d21:3/18:2	0.398395	598.515
NEG4123	Cer-NS d15:1/42:2	0.384873	854.813
NEG2435	Cer-NS d15:3/28:2	0.384873	654.579
NEG1045	LPC 10:0	0.380628	470.26
